# Supplementary material for: A systematic scoping review of medicine availability and affordability in Africa
Source: BMC Health Serv Res. 2024 Jan 17;24:91. doi: 10.1186/s12913-023-10494-8 (PMC10792840; doi:10.1186/s12913-023-10494-8)
Supplement: Supplementary file 1 — Additional file 1. [file 12913_2023_10494_MOESM1_ESM.xlsx]

## Sheet: Complete Dataset
Table A. Complete Dataset
Study ID	Authors	Title	Publication Year	Data Collection Year(s)	Journal	Country	Type of Study(ies)	Descriptive, Correlation, Intervention	Types of Medicines	Types of Facilities/Locations	Types of respondents	Availability Measure(s)	Affordability Measure(s)
1	Abrha, S. and Tadesse, E. and Atey, T. M. and Molla, F. and Melkam, W. and Masresha, B. and Gashaw, S. and Wondimu, A.	Availability and affordability of priority life-saving medicines for under-five children in health facilities of Tigray region, northern Ethiopia	2018	2015-16	BMC Pregnancy Childbirth	Ethiopia	Cross-sectional survey (WHO/HAI methodoloyg)	Descriptive	Amoxicillin; Gentamicin; Ceftriaxone; Morphine; Vitamin A; Paracetamol; Oxygen medicinal gas; Procaine benzyl penicillin; Artemisinin combination therapy; Artesunate; Zinc; ORS; Ampicillin	public, private and nonprofit medicine outlets		Whether medicine was available at time of survey visit	Number of days’ wage required for the lowest paid Ethiopian government worker to purchase standard treatment for children under 5
2	Adedapo, K. S. and Fadiji, I. O. and Orunmuyi, A. T. and Ejeh, J. E. and Osifo, B. O.	High default rate in thyroid cancer management in Ibadan, Nigeria: a need for health insurance	2012	2006-2010	Afr J Med Med Sci	Nigeria	retrospective study	Descriptive	radioative idione treatment	Nuclear medicine department at hospital			whether patient could afford treatment but affordability is not defined
3	Adisa, R. and Fakeye, T. O. and Aindero, V. O.	Evaluation of prescription pattern and patients' opinion on healthcare practices in selected primary healthcare facilities in Ibadan, South-Western Nigeria	2015	2013	Afr Health Sci	Nigeria	respondent survey	Descriptive	Not specific to a particular type of medines		patients and health care workers in primary healthcare centres
4	Adisa, R. and Olajide, O. O. and Fakeye, T. O.	Social Support, Treatment Adherence and Outcome among Hypertensive and Type 2 Diabetes Patients in Ambulatory Care Settings in southwestern Nigeria	2017	2016	Ghana Med J	Nigeria	respondent survey	Correlational	medicines for Hypertensive and Type 2 Diabetes		patients with hypertension or diabetes
5	Adjei, A. A. and Winch, P. and Laar, A. and Sullivan, D. J., Jr. and Sakyi, K. S. and Stephens, J. K. and Adjei, G. O. and Boateng, I. A. and Aubyn, V. N. and Kubio, C. and Tuakli, J. and Vanotoo, L. and Bortei, B. B. and Amo-Addae, M. and Sorvor, F. and Coleman, N. and Dalglish, S. and Owusu, R. and Gebreyesus, T. and Essuman, E. and Greene, R. and Ankomah, E. and Houston, K. and Bart-Plange, C.…	Insights into the Affordable Medicines Facility-malaria in Ghana: the role of caregivers and licensed chemical sellers in four regions	2016	2011-2012	Malar J	Ghana	mixed methods (qualitative & quantitative)	Correlational	malaria ACTs		caregivers of children under-five, LCS and health care providers.		Cutoff of 1.5 GHC (Ghana currency) is characterized as "affordable" where more than GHC 1.5 is characterized as not affordable
6	Ajayi, I. O. and Soyannwo, T. and Akpa, O. M.	Awareness and Utilization of Affordable Medicine Facility-Malaria among Caregivers of Under-Five Children in Ibadan North-West Local Government Area, Oyo State	2013	? (but sometime between 2011 and 2013)	Malar Res Treat	Nigeria	respondent survey	Correlational	ACTs		Women caregivers in their reproductive age (15–49 years) whose children had fever within two weeks prior to the survey were included in the study
7	Ajeani, J. and Mangwi Ayiasi, R. and Tetui, M. and Ekirapa-Kiracho, E. and Namazzi, G. and Muhumuza Kananura, R. and Namusoke Kiwanuka, S. and Beyeza-Kashesya, J.	A cascade model of mentorship for frontline health workers in rural health facilities in Eastern Uganda: processes, achievements and lessons	2017	2015	Glob Health Action	Uganda	Qualitative key informant interviews	Intervention	not specific to a particular type of medicine		health workers
8	Alba, S. and Hetzel, M. W. and Goodman, C. and Dillip, A. and Liana, J. and Mshinda, H. and Lengeler, C.	Improvements in access to malaria treatment in Tanzania after switch to artemisinin combination therapy and the introduction of accredited drug dispensing outlets - a provider perspective	2010	2004-2008	Malar J	Tanzania	mixed methods (cross-sectional facility surveys and audits)	Correlational	ACTs	ADDOs and other drug outlets		Whether in stock on day of survey (repeat surveys)
9	Alemu, T. and Jemal, A. and Gashe, F. and Suleman, S. and Sudhakar, S. and Fekadu, G.	Integrated pharmaceutical logistics system implementation in selected health facilities of Ethiopia: The case of four WOLLEGA ZONES	2021	2015	Res Social Adm Pharm	Ethiopia	mixed methods (qualitative key informant interviews; cross sectional quantitative survey)	Intervention	Amoxicillin, Arthmeter + Lumfanthrine, Ceftriaxone, Ciprofloxacin, Co-trimoxazole, Dextrose, Gentamycin, Mebendazole, Oral Rehydration Salt (ORS), Oxytocin, Paracetamol, Medroxyprogesterone Acetate, Ethnogestril, Levonorgestrel, Lamivudine + Zidovudine + Nevirapine, Nevirapine, Efavirenz, Pentavalent vaccine, PCV 10 vaccine, Ferrous sulphate + Folic acid, Arthmeter injection	Hospital, health center, health posts	logistic officer or chief pharmacist (professionals in charge of IPLS in case of health post) of the selected facility in order to assess the challenges during practice.	Availability of essential pahrmaceuticals on day of visit by facility type; Availability of essential pharmaceuticals in six months prior to the survey by facility type,; essential medicine stock on hand on the day of the visit; duration of stockouts wihtihn the last zix months prior to the survey by facility types
10	Amoakoh-Coleman, M. and Agyepong, I. A. and Kayode, G. A. and Grobbee, D. E. and Klipstein-Grobusch, K. and Ansah, E. K.	Public health facility resource availability and provider adherence to first antenatal guidelines in a low resource setting in Accra, Ghana	2016	2013-2014	BMC Health Serv Res	Ghana	cross-sectional stock survey	Descriptive	Oxytocics, MgSO4, IV Fluids, Iron, sulphadoxine-pyrimethamine for Intermittent Presumptive Treatment in pregnancy (IPTp), ACT for Malaria	11 health facilities (one regional and five district/sub-metropolitan hospitals, four polyclinics and a health center)		Appears to be whether medicine was observed in stock on date of visit
11	Amuasi, J. H. and Diap, G. and Blay-Nguah, S. and Boakye, I. and Karikari, P. E. and Dismas, B. and Karenzo, J. and Nsabiyumva, L. and Louie, K. S. and Kiechel, J. R.	Access to artesunate-amodiaquine, quinine and other anti-malarials: policy and markets in Burundi	2011	2009	Malar J	Burundi	Cross-sectional study using Health Action International/World Health Organization (HAI/WHO) methodology	Descriptive	artemisinin combination therapy, rtesunate-amodiaquine, Quinnine, Amodiaquine, Dihydroartemisinin, Halofantrine	(24 public, 36 private, and 10 NGO) medicine outlets		Observed in stock on date of survey	terms of number of days’ wages to purchase treatment using the the average per capita annual income (US $140/per year or US$0.38/day) in Burundi
12	Amuasi, J. H. and Diap, G. and Nguah, S. B. and Karikari, P. and Boakye, I. and Jambai, A. and Lahai, W. K. and Louie, K. S. and Kiechel, J. R.	Access to artemisinin-combination therapy (ACT) and other anti-malarials: national policy and markets in Sierra Leone	2012	2009	PLoS One	Sierra Leonne	Cross-sectional facility survey measuring availability on date of survey (adapted version of WHO/HAI methodology)	Descriptive	Artesunate-amodiaquine, Artemether-lumefantrine, quinnine, Sulphadoxine-pyrimethamine for IPTp, Artesunate-mefloquinea, Artesunate-sulfadoxine pyrimethaminea, Amodiaquine (Suspension, Tablets, Injections), Artesunate (Suppository and tablets), Chloroquine (Injection, syrup, tablets), Halofantrine (Syrup and tablets), Mefloquine, Proguanil, Pyrimethamine	127 medicine outlets (public, private and NGO)		Observed available on date of survey	number of days wages required to purchase using average per capita annual income (US$320/per year or US$0.88/day) in Sierra Leone
13	Anafi, S. B. and Kwanashie, H. O. and Muktar, H. M.	Pharmaceutical care of HIV/AIDS patients in a resource-poor setting	2011	2005	Journal of Pharmaceutical Sciences and Research	Nigeria	mixed methods (respondent survey, in depth interviews)	Descriptive	ARVs	hospital	patients, health workers	whether availability of ARVs was a constantly met need based on interview/survey responses
14	Ansah, E. K. and Whitty, C. J. and Bart-Plange, C. and Gyapong, M.	Changes in the availability and affordability of subsidised artemisinin combination therapy in the private drug retail sector in rural Ghana: before and after the introduction of the AMFm subsidy	2016	2010, 2010, and 2013	Int Health	Ghana	Repeat cross-sectional facility stock survey (3 surveys - referred to as census) conducted in 2010, 2010, and 2013	Intervention	ACTs, Artemisinin monotherapies, Non-artemisinin therapies	53 chemical shops and 3 pharmacies
15	Anteneh, Z. A. and Demilew, W. and Gebeyehu, E.	Dispensing practices in health care facilities of Bahir Dar City, Northwest Ethiopia	2016	2013	Infectious Diseases in Clinical Practice	Ethiopia	cross-sectional survey of patients and dispensers	Correlational	Oral rehydration salts, Cotrimoxazole tablets/suspension, Procaine penicillin injection, Amoxicillin (capsule, suspension), Chloroquine (tablet, syrup), Arthemether-lumifantrine, Ferrous salt + folic acid, Mebendazole, Tetracycline eye ointment, Denatured alcohol, Iodine/gentian violet, Benzoic acid + salicylic acid, Paracetamol/salicylic acid	public and private health facilities	patients and health workers	Health worker response whether drug available after observation reported as "% availability of key essential drugs" and "Average stockout duration, days"
16	Armstrong-Hough, M. and Kishore, S. P. and Byakika, S. and Mutungi, G. and Nunez-Smith, M. and Schwartz, J. I.	Disparities in availability of essential medicines to treat non-communicable diseases in Uganda: A Poisson analysis using the Service Availability and Readiness Assessment	2018	2013	PLoS One	Uganda	Poisson analysis of 2013 Service Availability and Readiness Assessment (SARA)	Correlational	Nifedipine cap/tab, Enalapril cap/tab or alternative ACE inhibitor, Atenolol cap/tab, Metformin cap/tab, Glibenclamide cap/tab, Insulin regular, Salbutamol inhaler, Beclomethasone inhaler, Amitriptyline cap/tab, Simvastatin cap/tab	196 Public HC-II, HC-III, HC-IV, and general hospitals		Whether medicine was observed in stock on data of survey
17	Armstrong-Hough, M. and Sharma, S. and Kishore, S. P. and Akiteng, A. R. and Schwartz, J. I.	Variation in the availability and cost of essential medicines for non-communicable diseases in Uganda: A descriptive time series analysis	2020	2016	PLoS One	Uganda	Repeat cross-sectional facility surveys (5 surveys)	Descriptive	metformin, glibenclamide, soluble insulin, isophane insulin, Mixtard insulin, nifedipine, atenolol, propranolol, captopril, enalapril, lisinopril, losartan, simvastatin, beclomethasone inhaler, salbutamol inhaler, salbutamol tablets, fluoxetine, amitriptyline, and diazepam, paracetamol, amoxicillin, artemether/lumefantrine, and oral rehydration salts	23 health facilities representing public, PNFP, and PFP sectors; five HC-II (22%), nine HC-III (39%), three HC-IV (13%), five GH (22%), and one referral hospital (4%) (Table 1). Twenty-six percent were public, 35% PNFP, and 39% PFP. The majority (83%) of facilities were located in an urban area.		"the proportion of listed essential medicines that were present at a site; if a given medicine was present in any quantity, it was considered available"
18	Aryeetey, G. C. and Nonvignon, J. and Amissah, C. and Buckle, G. and Aikins, M.	The effect of the National Health Insurance Scheme (NHIS) on health service delivery in mission facilities in Ghana: a retrospective study	2016	2003;2010	Global Health	Ghana	Mixed methods	Intervention	ACTs, Salbutamol, Gilbendamide, Atenolol, Amitriptyline, Ciprofloxacin, Co-trimoxazole, Amoxicil, Diazepam, Omeprazole	mission hospitals, clinics, health centeres, and specialist centres		"non-availability %"
19	Asemahagn, M. A. and Alene, G. D. and Yimer, S. A.	Geographic Accessibility, Readiness, and Barriers of Health Facilities to Offer Tuberculosis Services in East Gojjam Zone, Ethiopia: A Convergent Parallel Design	2020	2018	Res Rep Trop Med	Ethiopia	Mixed methods (Respondent survey using modified WHO service availability and readiness assessment; qualitative in depth interviews)	Descriptive	"first line anti-TB drugs"	Public and private health facilities offering TB serivces	200 respondents (laboratory heads and TB officers/TB focal persons working at Zomnal Health Department, District Health Offices and health facility levels); 24 respondents for qualitative interviews (10 TB officers, eight facility heads and six laboratory heads)	No
20	Ashigbie, P. G. and Rockers, P. C. and Laing, R. O. and Cabral, H. J. and Onyango, M. A. and Buleti, J. P. L. and Wirtz, V. J.	Availability and prices of medicines for non-communicable diseases at health facilities and retail drug outlets in Kenya: a cross-sectional survey in eight counties	2020	2016-17	BMJ Open	Kenya	Cross-sectional facility survey measuring binary (yes/no) whether medicine was in stock	Descriptive	Amlodipine; Atenolol; Bisoprolol; Captopril; Furosemide; Hydrochlorothiazide; Ramipril; Simvastatin; Valsartan; Glibenclamide; Metformin; Salbutamol; Amitriptyline; Omeprazole; Amoxicillin; Ceftriaxone; Ciprofloxacin; Co-trimoxazole; Diazepam; Paracetamol	All public and non-profit health facilities	N/A	having or not having the medicine in stock on the day of data collection, based on physical observation by data collectors	No
21	Asiimwe, C. and Gelvin, D. and Lee, E. and Ben Amor, Y. and Quinto, E. and Katureebe, C. and Sundaram, L. and Bell, D. and Berg, M.	Use of an innovative, affordable, and open-source short message service-based tool to monitor malaria in remote areas of Uganda	2011	2009-2010	American Journal of Tropical Medicine and Hygiene	Uganda	Longitudinal stock data using SMS messaging reporting	Intervention	"artmesin combination therapy"	Health centers (Level II and III)		% of facilities reporting total stockout of at least 1 week
22	Attaei, M. W. and Khatib, R. and McKee, M. and Lear, S. and Dagenais, G. and Igumbor, E. U. and AlHabib, K. F. and Kaur, M. and Kruger, L. and Teo, K. and Lanas, F. and Yusoff, K. and Oguz, A. and Gupta, R. and Yusufali, A. M. and Bahonar, A. and Kutty, R. and Rosengren, A. and Mohan, V. and Avezum, A. and Yusuf, R. and Szuba, A. and Rangarajan, S. and Chow, C. and Yusuf, S.	Availability and affordability of blood pressure-lowering medicines and the effect on blood pressure control in high-income, middle-income, and low-income countries: an analysis of the PURE study data	2017	2009-2016	Lancet Public Health	20 countries	Cross-sectional stock survey and cohort study survey	Correlational	ACE inhibitors (captopril, enalapril, and ramipril), two β blockers (esatenolol [atenolol] and metoprolol), one calciumchannel blocker (amlodipine), and one diuretic (hydrochlorothiazide); statins (atorvastatin and simvastatin) and metformin			Blood pressure-lowering medicines were considered available if they were physically present in the local pharmacy surveyed on the day of data collection	medicines were deemed affordable if the total monthly cost of the lowest cost medicines was less than 20% of households’ monthly capacity to pay, consistent with the literature on catastrophic health expenditure19 and our previous work...We estimated capacity to pay by subtracting basic subsistence needs, which we defined as household expenditure on food, from monthly household income. In a sensi…
23	Atukunda, E. C. and Brhlikova, P. and Agaba, A. G. and Pollock, A. M.	Civil Society Organizations and medicines policy change: a case study of registration, procurement, distribution and use of misoprostol in Uganda	2015	2010-2013	Soc Sci Med	Uganda	Qualitative key informant interviews	Descriptive	misoprostol		82 key informant interviews with government officials, healthcare providers, and CSOs
24	Auwal, F. and Dahiru, M. N. and Abdu-Aguye, S. N.	Availability and rationality of fixed dose combinations available in Kaduna, Nigeria	2019	2018	Pharm Pract (Granada)	Nigeria	cross-sectional survey	Descriptive	fixed dose combination medicines	registered pharmacies and patent medicine shops		Observed FDCs were analyzed using descriptive statistics
25	Awucha, N. E. and Janefrances, O. C. and Meshach, A. C. and Henrietta, J. C. and Daniel, A. I. and Chidiebere, N. E.	Impact of the COVID-19 pandemic on consumers' access to essential medicines in Nigeria	2020	2020	American Journal of Tropical Medicine and Hygiene	Nigeria	cross-sectional using electronic questionnaires	Descriptive	not specific to a particular type of medicine		patients
26	Babar, Z. U. D. and Lessing, C. and Mace, C. and Bissell, K.	The availability, pricing and affordability of three essential asthma medicines in 52 low- and middle-income countries	2013	2011	PharmacoEconomics	54 countries	cross-sectional survey	Descriptive	salbutamol, beclometasone and budesonide	private retail pharmacies, the national procurement centre and a main public hospital		available on the survey date	daily wage of the lowest-paid unskilled government worker for each country. The total combined cost of 1 year of treatment with a corticosteroid preventer (beclometasone or budesonide) and a bronchodilator (salbutamol) was calculated. Given that a patient with severe asthma will require approximately 16 corticosteroid inhalers per year and eight salbutamol inhalers per year [30, 31], all prices p…
27	Babar, Z. U. D. and Ramzan, S. and El-Dahiyat, F. and Tachmazidis, I. and Adebisi, A. and Hasan, S. S.	The availability, pricing, and affordability of essential diabetes medicines in 17 low-, middle-, and high-income countries	2019	2018	Frontiers in Pharmacology	Oman, Qatar, Saudi Arabia, United Arab Emirates, China, Jordan, Russia, Armenia, Bangladesh, Egypt, Georgia, India, Pakistan, Sri Lanka, Afghanistan, Nepal, and Tanzania.	cross-sectional survey	Descriptive	Metformin, Metformin XR, Gliclazide, Insulin human soluble	private primary care pharmacies in main/capital city		whether available on date of survey	daily income of the lowest-paid unskilled government workers for one month supply
28	Bagonza, J. and Rutebemberwa, E. and Eckmanns, T. and Ekirapa-Kiracho, E.	What influences availability of medicines for the community management of childhood illnesses in central Uganda? Implications for scaling up the integrated community case management programme	2015	not stated	BMC Public Health	Uganda	cross-sectional survey	Correlational	ACTs, amoxicillin, ORS, Zinc		Community Health Workers	Available on date of survey
29	Barakat, D. and Rockers, P. C. and Vian, T. and Onyango, M. A. and Laing, R. O. and Wirtz, V. J.	Access to asthma medicines at the household level in eight counties of Kenya	2018	unclear (likely 2016 or 2017)	Int J Tuberc Lung Dis	Kenya	cross-sectional survey	Correlational	Salbutamol, prednisolone, budesonide, formoterol, monelukast		general population survey
30	Barrington, J. and Wereko-Brobby, O. and Ward, P. and Mwafongo, W. and Kungulwe, S.	SMS for Life: a pilot project to improve anti-malarial drug supply management in rural Tanzania using standard technology	2010	2009-210	Malar J	Tanzania	pilot study	Intervention	artemether-lumefantrine, quinine	"health facilities"		longitudinal stock data; as expressed by percentage stockout
31	Batwala, V. and Magnussen, P. and Nuwaha, F.	Challenges to implementation of artemisinin combination therapy policy in Uganda	2010	2006-2007	International Health	Uganda	Mixed methods (qualitative key informant interviews and survey; cross-sectional stock survey)	Descriptive	Artemether-Lumefantrine, quinine, chloroquine, Artesunate-Amodiaquine, Sulphadoxine/pyremethamine		Thirty two interviews were conducted with the clinical staff (one per HC), four laboratory staff and one at the Ministry of Health. Six hundred and thirteen patient interviews were also conducted after receiving the services	Whether in stock on date or survey based on interview response and whether stockout occurred in preceding 6 months
32	Bay, N. and Juga, E. and Macuacua, C. and JoÃ£o, J. and Costa, M. and Stewart, S. and Mocumbi, A.	Assessment of care provision for hypertension at the emergency Department of an Urban Hospital in Mozambique	2019	not clear, but likely 2017	BMC Health Serv Res	Mozambique		Descriptive	Hydrochlorothiazide Amiloride, Lisinopril, Nifedipine, Bisoprolol, Atenolol, Irbesartan, Enalapril, Methyldopa, Spironolactone, Furosemide	Single urban hospital Emergency Department		Stock amount per medicine as % of estimated need for one month	the number of work days, as well as the percentage of the monthly minimum wage that a patient needs to obtain the medicines prescribed
33	Berhanemeskel, E. and Beedemariam, G. and Fenta, T. G.	HIV/AIDS related commodities supply chain management in public health facilities of Addis Ababa, Ethiopia: A cross-sectional survey	2016	2013	Journal of Pharmaceutical Policy and Practice	Ethiopia	Mixed methods (cross-sectional stock survey; qualitative)	Descriptive	ARVs (EFV50, EFV200, EFV600, 3TC300/TDF300, NVP 200, ZDV300/3TC150, ZDV300/3TC150/NVP200, 3TC30/ZDV60/NVP50, NVP, D4T12/3TC60/NVP100, D4T6/3TC30/NVP50, 3TC30/ZDV60, D4T 12/3TC60, D4T 6/3TC30) D4T = Stavudine; EFV = Efavernez; NVP = Nevirapine; TDF = Tenofovir; 3TC = Lamivudine; ZDV = Zidovudine	hospitals and health centers	The head of pharmacy departments, ART store managers, ART dispensers, Laboratory heads, VCT staff and ART coordinator from the selected hospitals and health centers were purposively identified as key informants for the study.	longitudinal stock data over 6 months based on stock record review as measured by "Stock-out days of ARVs within 6 months prior to the study"
34	Beyene, D. and Abuye, H. and Tilahun, G.	Effect of Auditable Pharmaceutical Services and Transaction System on Pharmaceutical Service Outcomes in Public Hospitals of SNNPR, Ethiopia	2020	2019	Integr Pharm Res Pract	Ethiopia	cross-sectional comparative facility-based study	Intervention	Amoxicillin, Oral Rehydration Salts, Zinc, Gentamycin Sulphate injection, Co-trimoxazole tablet/syrup, Magnesium Sulphate injection, Oxytocin injection, Enalapril tablets, Medroxyprogesterone, Glibenclamide, Adrenaline, Pentavalent vaccine, Glucose 40%, Dextrose, Ferrous sulphate + folic acid, Ciprofloxacin, Ceftriaxone, Hydralazine, TDF/3TC/EFV, RHZE/RH, Tetanus Anti toxin (TAT), Tetracycline ey…	public hospitals		% of hospitals where the medicine was found on the day of the visit; average days of stockouts
35	Beyene, H. and Kassa, D. H. and Tadele, H. D. and Persson, L. and Defar, A. and Berhanu, D.	Factors associated with the referral of children with severe illnesses at primary care level in Ethiopia: a cross-sectional study	2021	2019	BMJ Open	Ethiopia	cross-sectional facility-based survey	Correlational	vitamin A, tetracycline eye ointment, gentamycin, amoxicillin, oral rehydration solution, zinc-oral rehydration solution combined, zinc and the ready-to-use therapeutic foods (plumpy nut and BP100)	health posts		Used SARA manual and appears to be measured based on whether medicine in stock on date of survey and % calculated based on number of essential medicines in stock on date of survey
36	Bigdeli, M. and Javadi, D. and Hoebert, J. and Laing, R. and Ranson, K. and Arhinful, D. and Jabbour, S. and Luiza, V. L. and Men, C. and Thi Kim, C. N. and Ntaganira, J. and Essomba, C. N. and Rashidian, A. and Selvaraj, S. and Syhakhang, L. and Zaidi, S.	Health policy and systems research in access to medicines: A prioritized agenda for low- and middle-income countries	2013	N/A	Health Research Policy and Systems	17 LMICs	country- and regional-level priority-setting exercises	Descriptive	not specific to a particular type of medicine
37	Bintabara, D. and Ernest, A. and Mpondo, B.	Health facility service availability and readiness to provide basic emergency obstetric and newborn care in a low-resource setting: evidence from a Tanzania National Survey	2019	2014-15	BMJ Open	Tanzania	Health facility-based cross-sectional survey	Correlational	Injectable antibiotic, Injectable uterotonic, Injectable magnesium sulfate, Injectable diazepam, Intravenous fluids, Skin disinfectant, Antibiotic eye ointment, 4% Chlorhexidine, Injectable gentamicin, Injectable ceftriaxone, Amoxicillin suspension	Public and private clinics/dispensaries, health centres and hospitals		Whether medicine was available on date of survey
38	Bintabara, D. and Mpondo, B. C. T.	Preparedness of lower-level health facilities and the associated factors for the outpatient primary care of hypertension: Evidence from Tanzanian national survey	2018	2014-2015	PLoS One	Tanzania	Cross sectional survey	Correlational	ACE inhibitors, thizides, beta blockers, calcium blockers	health centres and dispensaries/clinics		Available on date of survey
39	Bintabara, D. and Nakamura, K. and Ntwenya, J. and Seino, K. and Mpondo, B. C. T.	Adherence to standards of first-visit antenatal care among providers: A stratified analysis of Tanzanian facility-based survey for improving quality of antenatal care	2019	2014-2015	PLoS One	Tanzania	cross-sectional survey	Correlational	Iron, folic acid, sulfadoxine+pyrimethamine, tetatnus toxoid vaccine	dispensaries, health centres, hospitals		Available on date of survey
40	Bintabara, D. and Ngajilo, D.	Readiness of health facilities for the outpatient management of non-communicable diseases in a low-resource setting: an example from a facility-based cross-sectional survey in Tanzania	2020	2014-2015	BMJ Open	Tanzania	cross-sectional survey	Correlational	metformin, glibenclamide, insulin injection, thiazides, ACE inhibitors, beta blockers, fursemide, HF regimen, salbutamol, beclomethasone, prednidolone	public and private dispensaries, health centres, hospitals		Available on date of survey
41	Bintabara, D. and Shayo, F. K.	Disparities in availability of services and prediction of the readiness of primary healthcare to manage diabetes in Tanzania	2020	2014-2015	Prim Care Diabetes	Tanzania	cross-sectional survey	Correlational	metformin, glibenclamide,Insulin injection, and injectable glucose	dispensaries, health centres		Available on date of survey
42	Binyaruka, P. and Borghi, J.	Improving quality of care through payment for performance: examining effects on the availability and stock-out of essential medical commodities in Tanzania	2017	2012-2013	Trop Med Int Health	Tanzania	intervention study with repeat stock surveys	Intervention	Artemether-Lumefantrine (ALU), quinine and Sulfadoxine Pyrimethamine [SP (IPTp)], Cotrimoxazole, ampicillin, X-Pen injection, gentamycin, flagyl, and chloramphenicol, Magnesium sulfate, diazepam, aldomet, nifedipine, and hydralazine, Oral rehydration salts (ORS) and zinc, Oxytocin, misoprostol, and ergometrine, Zidovudine, stavudine, lamivudine, lenofavir, nevirapine, efavirenz, and emtricitabine…	hospitals, health centres, dispensaries		Available on date of survey (yes/no); stock out in previous 90 days (yes/no)
43	Birabwa, C. and Bwambale, M. F. and Waiswa, P. and Mayega, R. W.	Quality and barriers of outpatient diabetes care in rural health facilities in Uganda - a mixed methods study	2019	2016	BMC Health Serv Res	Uganda	mixed methods cross-sectional study - "mixed-methods study was conducted, in which qualitative data was nested in the largely quantitative cross-sectional study"	Descriptive	metformin, glibenclamide and insulin	district hospitals and health centres	Key informant interviews conducted with health workers	observed availability on date of survey
44	Birabwa, C. and Murison, J. and Evans, V. and Obua, C. and Agaba, A. and Waako, P. and Pollock, A.	The availability of six tracer medicines in private medicine outlets in Uganda	2014	2011-2012	J Pharm Policy Pract	Uganda	cross-sectional facility survey (WHO/HAI methodology)	Descriptive	artemisinin-based combinations (Artemether, Artemether/Lumefantrine, Artesunate/Mefloquine, Artemesinin/Nepthoquin, Artesunate/Amodiaquine; Dihydroartemisinin/ Piperaquine) metformin; oxytocin; fluoxetine; rifampicin (Rifampicin/Isoniazid, Rifampicin/Isoniazid/ Ethambutol/Pyrizinamide); lamivudine	private drug outlets		available on date of survey
45	Bizimana, T. and Kayumba, P. C. and Heide, L.	Prices, availability and affordability of medicines in Rwanda	2020	2019	PLoS One	Rwanda	cross-sectional facility survey (WHO/HAI methodology)	Descriptive	Amoxicillin, Ceftriaxone, Ciprofloxacin Co-trimoxazole, Metronidazole, Amitriptyline, Captopril, Diazepam, Diclofenac, Metformin, Omeprazole, Salbutamol, Simvastatin, Levonorgestrel, Misoprostol, Oxytocin, Paracetamol, Tranexamic acid	district hospitals, public health centers, faith-based health centers, private clinics and private pharmacies			"number of day’s wages needed by the lowest paid unskilled government worker to purchase a course of treatment based on standard treatment regimens"
46	Boateng, R. and Renner, L. and Petricca, K. and Gupta, S. and Denburg, A.	Health system determinants of access to essential medicines for children with cancer in Ghana	2020	2018-2019	BMJ Glob Health	Ghana	Mixed methods	Correlational	Asparaginase, Bleomycin, Carboplatin, Cisplatin, Cyclophosphamide, Cytarabine, Dacarbazine, Dactinomycin, Docetaxel, Doxorubicin, Epirubicin, Etoposide, Fluorouracil, Hydroxyurea, Ifosfamide, Irinotecan, Mercaptopurine, Methotrexate, Paclitaxel, Vinblastine, Vincristine, Ibuprofen, Paracetamol	hospitals that provide pediatric oncology care	Key informant interviews with policymakers and civil servants (n=8), health professionals (n=9), private pharmaceutical representatives (n=2) and members from civil society organisations	Retrospective stock data review - availability at the point of patient care
47	Bonniface, M. and Nambatya, W. and Rajab, K.	An Evaluation of Antibiotic Prescribing Practices in a Rural Refugee Settlement District in Uganda	2021	2019	Antibiotics (Basel)	Uganda	cross-sectional study using retrospective review of stock records and facility survey	Descriptive	Amoxicillin, Ampicillin, Ceftriaxone, Chloramphenicol, Ciprofloxacin, Cloxacillin, Cotrimoxazole, Doxycycline, Erythromycin, Gentamycin, Metronidazole, Nitrofurantoin, Penicillin, Benzathine benzyl, Penicillin, procaine	hospitals and health centers		Avalable on day of visit; average number of days medicine is out of stock
48	Bravo, M. P. and Peratikos, M. B. and Muicha, A. S. and Mahagaja, E. and Alvim, M. F. S. and Green, A. F. and Wester, C. W. and Vermund, S. H.	Monitoring Pharmacy and Test Kit Stocks in Rural Mozambique: U.S. President's Emergency Plan for AIDS Relief Surveillance to Help Prevent Ministry of Health Shortages	2020	2014-2015; 2018-2019	AIDS Res Hum Retroviruses	Mozambique	Analysis of longitudinal stock records	Correlational	Adults ARVs (3TC+AZT, 3TC+AZT+NVP, 3TC+d4t, ABC, AZT, d4t+3TC+NVP, EFV, LPV/r, TDF+3TC, TDF+3TC+EVF); Pediatric ARVs (3TC+AZT, 3TC+AZT+NVP, 3TC+d4t, LPV/r, LPV/r, NVP); Adult—anti-TB medications (Isoniazid, Isoniazid, Isoniazid+rifampin, Isoniazid+rifampin+ethambutol, Isoniazid+rifampin+ethambutol+pyrazinamide); Pediatric—anti-TB medications (Isoniazid+rifampin, Isoniazid+rifampin+ethambutol); An…	Central public pharmacy		Frequency of stockout and shortage as categorized into (Good, Adequate, Shortage, Stockout)
49	Brenner, S. and Wilhelm, D. and Lohmann, J. and Kambala, C. and Chinkhumba, J. and Muula, A. S. and De Allegri, M.	Implementation research to improve quality of maternal and newborn health care, Malawi	2017	2013-2015	Bull World Health Organ	Malawi	Repeat cross-sectional facility surveys	Intervention	Ampicillin, benzyl penicillin, co-trimoxazole, Magnesium sulfate, Diazepam, Oxytocin, Paracetamol, Pethidine, Nevirapine syrup, ART regimen 5A,	hospitals and health centers		In stock at time of visit
50	Briggs, J. and Embrey, M. and Maliqi, B. and Hedman, L. and Requejo, J.	How to assure access of essential RMNCH medicines by looking at policy and systems factors: an analysis of countdown to 2015 countries	2018	N/A	BMC Health Serv Res	75 countries	Policy content analysis and secondary data analysis	Descriptive	Oxytocin injection, Misoprostol, Magnesium sulfate, Calcium gluconate, Gentamicin injection, Ampicillin or benzyl penicillin injection/procaine pen or alternative, Ceftriaxone, Dexamethasone injection or alternative injectable steroid, Chlorhexidine, Amoxicillin, Oral rehydration solution (ORS) sachets, Zinc			whether stockout occurred at central medical store in previous 3 years
51	Carapinha, J. L. and Ross-Degnan, D. and Desta, A. T. and Wagner, A. K.	Health insurance systems in five Sub-Saharan African countries: medicine benefits and data for decision making	2010	N/A	Health Policy	Ghana, Kenya, Nigeria, Tanzania and Uganda	cross-sectional survey	Descriptive	not specific to a particular type of medicine
52	Carasso, B. S. and Lagarde, M. and Tesfaye, A. and Palmer, N.	Availability of essential medicines in Ethiopia: an efficiency-equity trade-off?	2009	2007	Trop Med Int Health	Ethiopia	cross-sectional survey	Descriptive	Amoxicillin, Cotrimoxazole, Cotrimoxazole, Procain penicillin Injection, Malaria Artemether ⁄ lumefantrine, Artemether ⁄ lumefantrine Tabs (child prepacked), Chloroquine, Oral rehydration salt, Cotrimoxazole, Mebendazole, Aluminumhydroxide+ magnesiumhydroxide, Paracetamol	primary health centres and private medicine retail outlets	exit interviews with patients	in stock at time of visit
53	Casey, S. E. and Mitchell, K. T. and Amisi, I. M. and Haliza, M. M. and Aveledi, B. and Kalenga, P. and Austin, J.	Use of facility assessment data to improve reproductive health service delivery in the Democratic Republic of the Congo	2009	2007	Confl Health	Democratic Republic of Congo	interviews, observation and clinical record review	Descriptive	antibiotics, uterotonic drugs, ampicillin, oxytocin, ergometrine, glucose	general referral hospitals	facility staff	Not clear
54	Chalker, J. C. and Vialle-Valentin, C. and Liana, J. and Mbwasi, R. and Semali, I. A. and Kihiyo, B. and Shekalaghe, E. and Dillip, A. and Kimatta, S. and Valimba, R. and Embrey, M. and Lieber, R. and Rutta, E. and Johnson, K. and Ross-Degnan, D.	What roles do accredited drug dispensing outlets in Tanzania play in facilitating access to antimicrobials? Results of a multi-method analysis	2015	2013	Antimicrob Resist Infect Control	Tanzania	household survey and cross-sectional stock survey	Correlational	Amoxicillin trihydrate 250 mg caps, Amoxicillin trihydrate 125 mg/5 mL suspension, Co-trimoxazole 480 mg tablets, Co-trimoxazole 240 mg/5 mL suspension, Erythromycin 250 mg tablets, Erythromycin 125 mg/5 mL suspension, Metronidazole 200 mg tablets, Metronidazole 200 mg/5 mL suspension, Ampicillin 250 mg caps, Ciprofloxacin 500 mg tablets, Ampicillin/ cloxacillin 500 mg caps, Doxycycline 100 mg ca…	PHFs (public hospitals, health centers, dispensaries), private accredited drug dispensing outlets	1200 household surveys	In stock at time of visit
55	Cham, M. and Sundby, J. and Vangen, S.	Availability and quality of emergency obstetric care in Gambia's main referral hospital: women-users' testimonies	2009	2006	Reprod Health	Gambia	qualitative	Descriptive	medicines relating to maternal care	teaching hospital	patients
56	Chandani, Y. and Duffy, M. and Lamphere, B. and Noel, M. and Heaton, A. and Andersson, S.	Quality improvement practices to institutionalize supply chain best practices for iCCM: Evidence from Rwanda and Malawi	2017	2010, 2013, 2014	Res Social Adm Pharm	Malawi and Rwanda	program evaluation; key informant interviews	Intervention	antibiotics for pneumonia, oral rehydration solution, zinc, and artemether/lumefantrine		CHWs, health workers, pharmacists	Not clear
57	Chandani, Y. and Noel, M. and Pomeroy, A. and Andersson, S. and Pahl, M. K. and Williams, T.	Factors affecting availability of essential medicines among community health workers in Ethiopia, Malawi, and Rwanda: solving the last mile puzzle	2012	2010	Am J Trop Med Hyg	Ethiopia, Rwanda, Malawi	program evaluation; key informant interviews	Descriptive	antibiotics for pneumonia, oral rehydration solution, zinc, and artemether/lumefantrine	CHWs		Percentage of CHWs with essential CCM medicines in stock on day of visit
58	Chigome, A. K. and Matlala, M. and Godman, B. and Meyer, J. C.	Availability and Use of Therapeutic Interchange Policies in Managing Antimicrobial Shortages among South African Public Sector Hospitals; Findings and Implications	2019	2018	Antibiotics (Basel)	South Africa	respondent survey	Descriptive	Cloxacillin, Benzathine, Benzylpenicillin, Phenoxymethylpenicillin, Phenoxymethylpenicillin oral, Benzyl Penicillin, Procaine Penicillin, Ampicillin, Amoxicillin/Clavulanic Acid, Piperacillin/Tazobactam, Erythromycin, Azithromycin, Cefepime, Gentamicin, Clotrimazole cream, Vancomycin Oral, Vancomycin, Acyclovir, Natamycin, Amphotericin B	Hospitals	hospital pharmacists	Reported antimicrobial as unavailable in last 6 months; number of days of shortage
59	Chikowe, I. and Mwapasa, V. and Kengne, A. P.	Analysis of rural health centres preparedness for the management of diabetic patients in Malawi	2018	2016	BMC Res Notes	Malawi	cross-sectional facility survey	Descriptive	Glibenclamide, metformin, insulin	public and private health centers		whether available on day of survey based on review of in stock medical commodities
60	Choi, Y. and Ametepi, P.	Comparison of medicine availability measurements at health facilities: evidence from Service Provision Assessment surveys in five sub-Saharan African countries	2013	secondary analysis of SARA surveys from 2006-2010	BMC Health Serv Res	Kenya, Namibia, Rwanda, Tanzania, Uganda	secondary analysis of cross-sectional facility survey data	Descriptive	Amoxicillin [oral], Amoxicillin [injection], Ampicillin [injection], Ampicillin [oral], Ceftriaxone [injection], Chloramphenicol [oral], Chloramphenicol [injection], Doxycycline [oral], Erythromycin [oral], Kanamycin [injection], Ketoconazole [oral or topical], Loperamide [oral], Miconazole [vaginal suppository], Norfloxacin [oral], Nystatin [oral], Nystatin [vaginal suppository], Oral rehydratio…
61	Chomba, E. N. and Haworth, A. and Mbewe, E. and Atadzhanov, M. and Ndubani, P. and Kansembe, H. and Birbeck, G. L.	The current availability of antiepileptic drugs in Zambia: Implications for the ILAE/WHO "out of the shadows" campaign	2010	2009	American Journal of Tropical Medicine and Hygiene	Zambia	cross sectional facility survey and qualitative interviews	Descriptive	Phenobarbitone, Carbamazepine, Valproic acid, Phenytoin	private, NGO, and government pharmacies	phamacists interviewed	Whether available on date of survey and asked if expected to be available soon
62	Chow, C. K. and Ramasundarahettige, C. and Hu, W. and AlHabib, K. F. and Avezum, A., Jr. and Cheng, X. and Chifamba, J. and Dagenais, G. and Dans, A. and Egbujie, B. A. and Gupta, R. and Iqbal, R. and Ismail, N. and Keskinler, M. V. and Khatib, R. and Kruger, L. and Kumar, R. and Lanas, F. and Lear, S. and Lopez-Jaramillo, P. and McKee, M. and Mohammadifard, N. and Mohan, V. and Mony, P. and Orl …	Availability and affordability of essential medicines for diabetes across high-income, middle-income, and low-income countries: a prospective epidemiological study	2018	2001-2017	Lancet Diabetes Endocrinol	multi-country	multicountry prospective cohort study involving 22 countries & cross-sectional facility stock survey	Correlational	metformin 1000 mg, gliclazide 80 mg, glibenclamide 5 mg, and insulin 50 IU/mL	pharmacies	community members	Whether available on date of survey	"Medicines were defined as affordable if the cost of medicines was less than 20% of capacity-to-pay (the household income minus food expenditure)."
63	Chukwuocha, U. M. and Nwakwuo, G. C. and Mmerole, I.	Artemisinin-based combination therapy: knowledge and perceptions of patent medicine dealers in Owerri Metropolis, Imo State, Nigeria and implications for compliance with current malaria treatment protocol	2013	Unclear	J Community Health	Nigeria	cross-sectional respondent survey & key informant interviews	Correlational	Artemisin Based Combination Therapy	patent medicine dealers	patent medicine dealers	self reported perception of availability of ACTs (not available, moderately available, very available, quantitity in stock)
64	Cohen, J. L. and Yadav, P. and Moucheraud, C. and Alphs, S. and Larson, P. S. and Arkedis, J. and Massaga, J. and Sabot, O.	Do price subsidies on artemisinin combination therapy for malaria increase household use? Evidence from a repeated cross-sectional study in remote regions of Tanzania	2013	2011-2012	PLoS One	Tanzania	repeat household surveys	Descriptive	Artemisinin Combination Therapies	Household	household members	self-reported perceived availability ("rarely/never", "always/most often", "sometimes")
65	Cole, C. P. and Routledge, P.	An evaluation of rational prescribing in hospital outpatient practice in Sierra Leone and assessment of affordability of a prescription as an outcome	2018	2012-2013	Pan Afr Med J	Sierra Leonne	descriptive, retrospective, cross-sectional study	Correlational	not specific to a particular type of medicine	hospitals			"days' wages that a country's Lowest Paid unskilled Government Worker would require to spend on a standard course of treatment"
66	Coyle, R. M. and Harrison, H. L.	Emergency care capacity in Freetown, Sierra Leone: A service evaluation	2015	unclear	BMC Emergency Medicine	Sierra Leonne	cross-sectional facility survey	Descriptive	Phenobarbitol/Phenytoin, magnesium sulphate, oxytocin/ergometrine, IV/IM opiods, insulin, hydrocortisone, salbutamol, aminophyilline, nifedipine, furosemide, atropine, adrenaline, lidocaine, ketamine, IV quinine, IV gentamycin, IV penicillin, paracetamol, diazepam, IV crystalloid, IV glucose, ORS	hospitals		self-reported stock list
67	Damtie, T. A. and Ibrahim, A. J. and Yikna, B. B.	Supply Chain Management Performance of HIV/AIDS Commodities and Factors Affecting It at Health Facilities of SNNPRS of Ethiopia; from the Perspective of Achieving 90-90-90 Strategies	2020	2016-2017	Integr Pharm Res Pract	Ethiopia	cross-sectional facility survey and qualitative interviews	Correlational	TDF+3TC+EFV(300+300+600); TDF+3TC (300+300); AZT+3TC(300+150); AZT+3TC+NVP(300+150+200); EFV 600; NVP 200; 3TC 150; ATV/r (300+100); ABC 300; LPV/r (200 + 50); LPV/r (100+ 25); ABC+3TC (60+30); AZT+3TC (60+30); AZT+3TC+NVP (60+30+50); EFV 200 7 (100); EFV 50; NVP 10 mg/5 mL in 240 mL; ATV/r (100+25); ABC (60) mg; LPV/r (80+ 20) mL	hospitals and health centers	health professionals working in ART clinics, pharmacy and laboratory units involved in the management of HIV/ AIDS commodities	In-stock on day of visit; number of stockouts; duration of stockouts; number of emergency orders
68	Daniel, G. and Tegegnework, H. and Demissie, T. and Reithinger, R.	Pilot assessment of supply chains for pharmaceuticals and medical commodities for malaria, tuberculosis and HIV infection in Ethiopia	2011	2008	Trans R Soc Trop Med Hyg	Ethiopia	cross-sectional facility survey and qualitative interviews	Descriptive	artemether–lumefantrine (AL); chloroquine (CQ); injectable quinine (QI); oral quinine (QO); fixed-dose combination rifampicin, isoniazide, pyrazinamide and ethambutol (RHZE); fixed-dose combination zidovudine/ lamivudine (AZT/3TC);	hospitals, health centers, primary health posts, private healthcare facilities	healthcare workers	in-stock on day of visit
69	Dassah, E. and Aldersey, H. M. and McColl, M. A. and Davison, C.	'When I don't have money to buy the drugs, I just manage.'-Exploring the lived experience of persons with physical disabilities in accessing primary health care services in rural Ghana	2018	Unclear	Soc Sci Med	Ghana	qualitative interviews	Descriptive	not specific to a particular type of medicine		persons with physical disabilities
70	Davis, B. and Ladner, J. and Sams, K. and Tekinturhan, E. and de Korte, D. and Saba, J.	Artemisinin-based combination therapy availability and use in the private sector of five AMFm phase 1 countries	2013	2012	Malar J	Ghana, Kenya, Nigeria, Tanzania, and Uganda	respondent survey & cross-sectional facility survey	Correlational	Arsuamoon, Artefan, Artemef, artemether-lumefantrine, artesunate-amodiaquine, Coartem, CoFalcinum, Combusinate, Falcimon Kit, and Lumartem	private pharmaceutical outlets	national and international malaria experts; patients	whether in-stock on day of visit; self-report whether had been out of stock in the previous 3 months; duration of stock out;	comparison of price to country-specific "suggested retail price"
71	Dean, L. and Ozano, K. and Adekeye, O. and Dixon, R. and Fung, E. G. and Gyapong, M. and Isiyaku, S. and Kollie, K. and Kukula, V. and Lar, L. and MacPherson, E. and Makia, C. and Kouokam Magne, E. and Nnamdi, D. B. and Mue Nji, T. and Ntuen, U. and Oluwole, A. and Piotrowski, H. and Siping, M. and Tchoffo, M. N. and Tchuem TchuentÃ©, L. A. and Thomson, R. and Tsey, I. and Wanji, S. and Yashiyi, …	Neglected Tropical Diseases as a 'litmus test' for Universal Health Coverage? Understanding who is left behind and why in Mass Drug Administration: Lessons from four country contexts	2019	Unclear	PLoS Negl Trop Dis	Cameroon, Ghana, Liberia and Nigeria),	mixed methods	Descriptive	Mass Drug Administration for Neglected Tropical Diseases		many different categories of respondents, including community members, health workers, and others
72	Defar, A. and Getachew, T. and Taye, G. and Tadele, T. and Getnet, M. and Shumet, T. and Molla, G. and Gonfa, G. and Teklie, H. and Tadesse, A. and Bekele, A.	Quality antenatal care services delivery at health facilities of Ethiopia, assessment of the structure/input of care setting	2020	2018 (used 2018 SARA data)	BMC Health Serv Res	Ethiopia	cross-sectional facility survey	Correlational	iron tablets; folic acid tablets; tetanus toxoid vaccination	hospital, health center, health post, clinics		whether available on day of survey
73	Dekker, A. M. and Amon, J. J. and le Roux, K. W. and Gaunt, C. B.	"What is killing me most": chronic pain and the need for palliative care in the Eastern Cape, South Africa	2012	2011	J Pain Palliat Care Pharmacother	South Africa	mixed methods; qualitative	Correlational	Pain management/palliative care		health workers; patients
74	Dellepiane, N. and Akanmori, B. D. and Gairola, S. and Jadhav, S. S. and Parker, C. and Rodriguez, C. and Srivastava, S.	Regulatory Pathways That Facilitated Timely Registration of a New Group A Meningococcal Conjugate Vaccine for Africa's Meningitis Belt Countries	2015	N/A	Clin Infect Dis	multi-country case study	Case Study	Descriptive	meningococcal conjugate vaccine, PsA-TT (MenAfriVac)
75	Demessie, M. B. and Workneh, B. D. and Mohammed, S. A. and Hailu, A. D.	Availability of Tracer Drugs and Implementation of Their Logistic Management Information System in Public Health Facilities of Dessie, North-East Ethiopia	2020	2017	Integr Pharm Res Pract	Ethiopia	Cross-sectional facility survey; key informant interviews	Descriptive	Amoxicillin 125 mg/5mL; Amoxicillin 250 mg; Oral rehydration salt; Artemether 20 mg and lumefantrine 120 mg; Mebendazole 100 mg; TTC eye ointment 1%; Paracetamol 500 mg; RHZE(150mg/75mg/400mg/275mg); Medroxyprogesterone 150mg/mL inj.; Ergometrine maleate 0.2 mg/mL injection; FeSo4 150mg+Folic acid 0.5 mg; DPT-Hep-Hib vaccine	public health facilities	pharmacy heads and store managers	whether in stock on day of survey; frequency, and duration of stock-outs of TDs for six months,
76	Desalu, O. O. and Onyedum, C. C. and Iseh, K. R. and Salawu, F. K. and Salami, A. K.	Asthma in Nigeria: are the facilities and resources available to support internationally endorsed standards of care?	2011	2009	Health Policy	Nigeria	cross-sectional respondent survey	Descriptive	Oral Short Acting Beta 2 Agonists (SABA); oral glucocorticosteroid; oral theophylline; steroids nasal spray; steroid inhaler; leukotriene antagonist; anticholinergics inhaler; chromoglycate inhaler	hospitals	physicians	self-reported availability
77	Droti, B. and O'Neill, K. P. and Mathai, M. and Yao Tsidi Dovlo, D. and Robertson, J.	Poor availability of essential medicines for women and children threatens progress towards Sustainable Development Goal 3 in Africa	2019	2012-2015 (SARA data)	BMJ Glob Health	Benin, Burkina Faso, DRC, Mauritania, Sierra Leone, Togo, Uganda, Zimbabwe	cross-sectional facility survey	Descriptive	Women (Oxytocin injectable; Sodium chloride injectable solution; Calcium gluconate injectable; Magnesium sulfate injectable; Ampicillin powder for injection; Gentamicin injectable; Metronidazole injectable; Misoprostol capsules or tablets; Azithromycin capsules,tablet or oral liquid; Cefixime capsule or tablet; Benzathine benzylpenicillin powder for injection; Betamethasone or dexamethasone injec…	facilities offering maternal health services; facilities offering child health services		questionnaire response on whether available
78	Dzudie, A. and Njume, E. and Ab and a, M. and Aminde, L. and Hamadou, B. and Dzekem, B. and Azabji, M. and Doualla, M. S. and Ngowe, M. and Kengne, A. P.	Availability, cost and affordability of essential cardiovascular disease medicines in the south west region of Cameroon: Preliminary findings from the Cameroon science for disease study	2020	Unclear	PLoS One	Cameroon	cross-sectional facility survey (WHO/HAI methodology)	Descriptive	Medicines for IHD/Stroke (Aspirin, Atorvastatin, Clopidogrel, Glyceryl trinitrate, Isosorbide dinitrate, Simvastatin, Medicines for heart failure, Digoxin, Furosemide, Spironolactone); Medicines for Cardiac arrest (Epinephrine); Medicines for diabetes (Glibenclamide, Insulin, Metformin); Medicines for hypertension and other cardiac diseases (Amiloride, Amlodipine, Atenolol, Bisoprolol, Captopril,…	medicine outlets (public facility outlets, private facility outlets, confessional facility outlets, private community outlets)		whether available on date of survey	"number of days’ wages it will cost the lowest-paid unskilled government worker to purchase a month worth of chronic treatment"
79	Egere, U. and Shayo, E. and Ntinginya, N. and Osman, R. and Noory, B. and Mpagama, S. and Hussein, E. and Tolhurst, R. and Obasi, A. and Mortimer, K. and Sony, A. E. and Taegtmeyer, M.	Management of chronic lung diseases in Sudan and Tanzania: how ready are the country health systems?	2021	Unclear	BMC Health Serv Res	Sudan and Tanzania	cross-sectional facility survey/mixed methods	Descriptive	Inj. Epinephrine, hydrocortisone injection, prednisolone tablets, salbutamol inhaler, beclomethasone inhaler	government/public, mission/faith-based, private/NGO - hospital, health centre, dispensary	key informants and health workers	self-reported availability
80	Ekenna, A. and Itanyi, I. U. and Nwokoro, U. and Hirschhorn, L. R. and Uzochukwu, B.	How ready is the system to deliver primary healthcare? Results of a primary health facility assessment in Enugu State, Nigeria	2020	2017	Health Policy Plan	Nigeria	cross-sectional facility survey; questionnaire (SARA)	Correlational	Lidocaine - Topical,injection; ANALGESICS; Acetylsalicylic Acid* - Tablet*Not for children; Paracetamol - Oral liquid, tablet; ANTI-ALLERGICS; Chlorphenamine - Oral liquid, tablet; Epinephrine (Adrenaline) – Injection; Promethazine - Tablet, oral liquid; ANTICONVULSANTS; Diazepam – Injection; Paraldehyde** - Injection; Phenobarbital – Tablet; ANTIDOTES; Atropine – Injection; Charcoal (activated) …	primary health facilities		observational checklist; whether in stock on day of visit
81	Ekhaguere, O. A. and Ayede, A. I. and Ezeaka, C. V.	Is caffeine available and affordable in low and middle-income countries? A survey in sub-Saharan Africa	2020	2020	Semin Fetal Neonatal Med	Botswana, Ethiopia, The Gambia, Ghana, Kenya, Liberia, Malawi, Mozambique, Nigeria, South Africa, Tanzania, Uganda, Zambia	cross-sectional online respondent survey	Descriptive	caffeine citrate		physicians	self-reported availability
82	Embrey, M. and Vialle-Valentin, C. and Dillip, A. and Kihiyo, B. and Mbwasi, R. and Semali, I. A. and Chalker, J. C. and Liana, J. and Lieber, R. and Johnson, K. and Rutta, E. and Kimatta, S. and Shekalaghe, E. and Valimba, R. and Ross-Degnan, D.	Understanding the Role of Accredited Drug Dispensing Outlets in Tanzania's Health System	2016	2012	PLoS One	Tanzania	mixed methods; cross-sectional facility survey; patient exit interviews; household survey	Correlational	Antimicrobials (adult formulations) Amoxicillin trihydrate 250 mg, caps, Co-trimoxazole 480 mg, tablets, Metronidazole 200mg, tablets, Erythromycin 250 mg, tablets, Doxycycline 100mg, caps/tablets, Ampicillin 250 mg, caps, Ciprofloxacin 500mg tablets, Ampicillin/ cloxacillin 500mg caps, Tetracycline 250 mg caps, Procaine penicillin fortified 4MU, powder for injection, Benzyl penicillin 5MU, powde…	Accredited drug dispensing outlets; public/nongovernmental health facilities	household members; patients	whether available on day of survey	self reported response to whether "had to sell things or borrow money to pay for medicines at some time in the past" or whether "the household could usually afford to buy needed medicines."
83	Emmanuel Awucha, N. and Chinelo Janefrances, O. and Chima Meshach, A. and Chiamaka Henrietta, J. and Ibilolia Daniel, A. and Esther Chidiebere, N.	Impact of the COVID-19 Pandemic on Consumers' Access to Essential Medicines in Nigeria	2020	2020	Am J Trop Med Hyg	Nigeria	respondent survey	Correlational	not specific to a particular type of medicine		patients	self-reported "Difficulty accessing essential medicine before the COVID-19 pandemic" and self-reported "Difficulty accessing essential medicine during the COVID-19 pandemic"	self reported "low-income/high cost" as challenges in accessing essential medicines
84	Ewen, M. and Joosse, H. J. and Beran, D. and Laing, R.	Insulin prices, availability and affordability in 13 low-income and middle-income countries	2019	2016	BMJ Glob Health	Brazil, China, Ethiopia, Ghana, India, Indonesia, Jordan, Kenya, Kyrgyzstan, Mali, Pakistan, Russia, and Uganda	cross-sectional facility survey	Descriptive	human insulin, analogue insulin, Metformin 500 mg ×90, Gliclazide 80 mg, Enalapril 10 mg ×30, Ceftriaxone 1 g vial ×1	public hospitals (outpatients dispensary), private retail pharmacies, and private hospitals/clinics		whether in-stock on day of survey	compared to the "the lowest paid unskilled government worker"
85	Ewen, M. and Kaplan, W. and Gedif, T. and Justin-Temu, M. and Vialle-Valentin, C. and Mirza, Z. and Regeer, B. and Zweekhorst, M. and Laing, R.	Prices and availability of locally produced and imported medicines in Ethiopia and Tanzania	2017	2013	J Pharm Policy Pract	Ethiopia and Tanzania	cross-sectional facility survey	Descriptive	Ethiopia (Acetyl salicyclic acid 300 mg tab/cap, Albendazole 100 mg/5 ml suspension, Amoxicillin 250 mg tab/cap, Amoxicillin 500 mg tab/cap, Chloramphenicol 250 mg tab/cap, Ciprofloxacin 500 mg tab/cap, Diclofenac 50 mg tab/cap, Doxycyline 100 mg tab/cap, Erythromycin 250 mg tab/cap, Paracetamol 120 mg/5 ml suspension, Paracetamol 500 mg tab/cap, Sulfamethoxazole + Trimethoprim 400 mg + 80 mg tab…	Public hospital pharmacies and health facilities; private retail pharmacies		Whether in stock on day of survey
86	Freeman, A. and Kwarteng, A. and Febir, L. G. and Amenga-Etego, S. and Owusu-Agyei, S. and Asante, K. P.	Two years post affordable medicines facility for malaria program: availability and prices of anti-malarial drugs in central Ghana	2017	2014	J Pharm Policy Pract	Ghana	cross-sectional facility survey	Correlational	Antimalarials (QA AL, QA ASAQ, AL, ASAQ, DHAP, AL, ASAQ, Amodiaquiine, Artesunate, Quinine, SP)	licensed chemical shops (LCS) and private pharmacies		observed in -stock on day of survey
87	Getachew, T. and Abebe, S. M. and Yitayal, M. and BergstrÃ¶m, A. and Persson, L. A. and Berhanu, D.	Health extension workers' perceived health system context and health post preparedness to provide services: a cross-sectional study in four Ethiopian regions	2021	2018-2019	BMJ Open	Ethiopia	mixed methods (cross-sectional facility survey and qualitative interviews)	Descriptive	RTUF, Coartem (artemether/lum efantrine), zinc, ORS, amoxicillin susp/tab, gentamycin, Vitamin A	health posts	health extension workers	self -reported response to "My unit has enough medicine to provide healthcare services."; tracer medicine availability (but not clear if based on questionnaire or observation)
88	Gidebo, K. D. and Summoro, T. S. and Kanche, Z. Z. and Woticha, E. W.	Assessment of drug use patterns in terms of the WHO patient-care and facility indicators at four hospitals in Southern Ethiopia: a cross-sectional study	2016	2014	BMC Health Serv Res	Ethiopia	mixed methods (cross-sectional facility survey and qualitative interviews)	Descriptive	Amoxicillin, Oral rehydration salt (ORS), Arthemeter/Lumefantrine, Mebendazole tablet, Tetracycline eye ointment, Paracetamol, Refampicin/Isoniazide/Pyrazinamide/Ethambutol, Medroxyprogestrone (Depo) Injection, Ergometrine maleate injection /tablet, Ferrous sulphate + Folic acid, Pentavalent.DPT.Hep.Hib vaccine, Adrenaline 0.1 % injection, Antirabies vaccine, Oxytocine 10 units, Insulin Zinc Susp…	hospitals	patients	Whether in stock on day of visit
89	Gils, T. and Bossard, C. and Verdonck, K. and Owiti, P. and Casteels, I. and Mashako, M. and Van Cutsem, G. and Ellman, T.	Stockouts of HIV commodities in public health facilities in Kinshasa: Barriers to end HIV	2018	2015	PLoS One	Democratic Republic of Congo	cross-sectional survey	Descriptive	TDF-3TC-EFV, AZT-3TC-NVP, TDF-3TC, CTX	high burdena and low burden HIV clinics		"physical check" of whether in stock on day of survey; stockout duration until day of visit by review of stock cards
90	Gonah, L. and Moodley, I. and Hlongwana, K.	Capacity of antiretroviral therapy sites for managing NCDs in people living with HIV in Zimbabwe	2020	Unclear	South Afr J HIV Med	Zimbabwe	qualitative	Descriptive	medicines for "hypertension (HTN) and diabetes mellitus (DM)"	ART sites	District Medical Officer (DMO), the City Health Director and a Nurse-in-Charge, and PLHIV		theme for "unaffordable cost of medication in private pharmacies"
91	Goshu, E. M. and Gemeda, L. A.	Challenges and associated factors of anesthesia practice in Ethiopia	2020	2018	International Journal of Surgery Open	Ethiopia	cross-sectional respondent survey	Descriptive	Analgesics (Paracetamol Suppository, NSAID, Tramadol Injection, Pethidine Injection, Morphine Injection, Fentanyl Injection) Inhalational agents (Halothane, Isoflurane, Sevoflurane, Nitrous oxide) Intra Venous agents, Thiopentone, Ketamine, Etomidate, Propofol, Suxamethonium, Pancuronium, vecuronium, Neostigmine, Cis atracurium) Local anesthetic agents (Lidocaine, Bupivacaine) Analgesics (Ephedri…	hospitals	anesthetists	self-reported availability (yes/no/sometimes)
92	Gupta, N. and Coates, M. M. and Bekele, A. and Dupuy, R. and FÃ©nelon, D. L. and Gage, A. D. and Getachew, T. and Karmacharya, B. M. and Kwan, G. F. and Lulebo, A. M. and Masiye, J. K. and Mayige, M. T. and Ndour Mbaye, M. and Mridha, M. K. and Park, P. H. and Dagnaw, W. W. and Wroe, E. B. and Bukhman, G.	Availability of equipment and medications for non-communicable diseases and injuries at public first-referral level hospitals: a cross-sectional analysis of service provision assessments in eight low-income countries	2020	2013-2018	BMJ Open	Bangladesh, the Democratic Republic of the Congo, Ethiopia, Haiti, Malawi, Nepal, Senegal and Tanzania	cross-sectional facility surveys (SARA)	Descriptive	Beclomethasone inhaler, Prednisolone, Salbutamol inhaler, "At least two of: calcium channel blocker, ACE inhibitor, thiazide, atenolol", "At least three of: calcium channel blocker, ACE inhibitor, thiazide, atenolol", "All of: calcium channel blocker, ACE inhibitor, thiazide, atenolol", "Atenolol or other beta-blocker", "Captopril, enalapril or other ACE inhibitor", Furosemide, Benzathine penicil…	public first-referral level hospitals		observed and self-reported availability
93	Gutema, G. and Engidawork, E.	Affordability of commonly prescribed antibiotics in a large tertiary teaching hospital in Ethiopia: a challenge for the national drug policy objective	2018	2015	BMC Res Notes	Ethiopia	cross-sectional facility survey	Descriptive	Ceftriaxone, Metronidazole 500 mg Vial, Ciprofloxacin 500 mg Tab, Vancomycin 500 mg Vial, Co-trimoxazole 80/400 mg Tab, Azithromycin 500 mg Tab, Ampicillin 1000 mg Vial, Ceftazidime 1000 mg Vial, Gentamycin 80 mg/2 ml Amp, Amoxicillin 500 mg Cap, Cloxacillin 500 mg Vial, Doxycycline 100 mg Cap, Erythromycin	private and public pharmacies		whether in stock on date of survey	"more than 1 day’s wage is spent to pay for it, when used to treat an acute disease, by the lowest paid unskilled government employee"
94	Hagen, N. and Khuluza, F. and Heide, L.	Quality, availability and storage conditions of oxytocin and misoprostol in Malawi	2020	2017-2018	BMC Pregnancy Childbirth	Malawi	cross-sectional facility survey	Descriptive	oxytocin and misoprostol	hospital, public health center, faith-based health center, private clinic, pharmacy, drug stores, wholselare		whether in-stock on date of survey
95	Hailu, A. D. and Mohammed, S. A.	Availability, price, and affordability of WHO priority maternal and child health medicine in public health facilities of Dessie, north-East Ethiopia	2020	2018-2019	BMC Med Inform Decis Mak	Ethiopia	retrospective cross-sectional facility survey	Descriptive	Amoxicillin: dispersible, scored tablets 250 mg, Amoxicillin: dispersible, scored tablets 500 mg, Ampicillin: powder for injection 500 mg, Ceftriaxone: powder for injection 1 g, Ceftriaxone: powder for injection 500 mg, Ceftriaxone: powder for injection 250 mg , Gentamicin: injection 40 mg/ml(20 mg/mL), Oxygen: medicinal gas, ORS sachets of 500 ml and 1 l, appropriate flavor, ORS sachets of 1 l, …	public health centers and public hospitals		Availability: The percentage of medicine outlets where a particular medicine was found on the day of the survey (point availability) and the last 6 months (period availability). Number of stock outs in most recent 6 months; total number of days of stock outs	"days wages of lowest skilled government worker for treatment"
96	Hamdi, H. and Ba, O. and Niang, S. and Ntizimira, C. and Mbengue, M. and Coulbary, A. S. and Niang, R. and Parsons, M. and Amon, J. J. and Lohman, D.	Palliative Care Need and Availability in Four Referral Hospitals in Senegal: Results from a Multicomponent Assessment	2018	2014-2015	J Pain Symptom Manage	Senegal	mixed methods (facility survey and qualitative interviews)	Descriptive	Chlorohydrate morphine, injection (10 and 20 mg), Chlorohydrate morphine, immediate release (5, 10, and 20 mg), Morphine syrup (5 mg/mL), Haloperidol, injection (5 mg/mL), Haloperidol, droplets (0.5%), Ondansetron, injection (3 mg/mL), Metoclopramide, injection (10 mg/2 mL), Metoclopramide, capsule (10 mg), Metoclopramide, droplets (260 mg/100 mL), Granisetron, injection (3 mg/mL), Lactulose, gel…	hospitals	doctors, nurses, social workers	whether in stock on date of survey and retrospective for 2014
97	Haque, M. and Abubakar, A. R. and Ogunleye, O. O. and Sani, I. H. and Sefah, I. and Kurdi, A. and Islam, S. and Godman, B.	Changes in Availability, Utilization, and Prices of Medicines and Protection Equipment for COVID-19 in an Urban Population of Northern Nigeria	2021	2020	J Res Pharm Pract	Nigeria	respondent survey	Descriptive	antimalarials, antibiotics, analgesics, vitamins/immune boosters	pharmacies	pharmacists	self-reported "no change/available", "part shortages", "shortages unspecified", "severe shortages"
98	Harding, R. and Simms, V. and Penfold, S. and Downing, J. and Powell, R. A. and Mwangi-Powell, F. and Namisango, E. and Morel and , S. and Gikaara, N. and Atieno, M. and Kataike, J. and Nsubuga, C. and Munene, G. and Banga, G. and Higginson, I. J.	Availability of essential drugs for managing HIV-related pain and symptoms within 120 PEPFAR-funded health facilities in East Africa: a cross-sectional survey with onsite verification	2014	Unclear	Palliat Med	Kenya and Uganda	cross-sectional facility survey	Correlational	non-opioid analgesics, codeine, morphine, isoniazid, fluconozole, adult co-trimoazole, paedeatric co-trimoxazole	referral and district hospitals, health posts/centres and home-based care providers		"Number of facilities where stock level reported (percentage of those where drug stocked)"; "Number of facilities stocking the drug to have recorded stock-out in last 6 months (%)"
99	Hategeka, C. and Shoveller, J. and Tuyisenge, L. and Kenyon, C. and Cechetto, D. F. and Lynd, L. D.	Pediatric emergency care capacity in a low-resource setting: An assessment of district hospitals in Rwanda	2017	2012/2013	PLoS One	Rwanda	cross-sectional facility survey	Descriptive	Glucose 5%, Chloramphenicol oral, Benzylpenicillin, Half strength Darrows with 5% dextrose, Ringers lactate and normal saline, Cotrimazole cream/paint, Pediatric HAART, Neonatal ampiclox, Amoxicillin, Flu/cloxacillin IV, Chloramphenicol IV, Flucloxacillin oral, Ampicillin IV, Cotromoxazole, Gentamicin, Metronidazole IV and oral, Ciprofloxacin, Nystatin, Fluconazole, Tuberculosis drugs, Tetracycyl…	district hospitals		whether observed in-stock on date or survey
100	Hunie, M. and Desse, T. and Fenta, E. and Teshome, D. and Gelaw, M. and Gashaw, A.	Availability of Emergency Drugs and Essential Equipment in Intensive Care Units in Hospitals of Ethiopia: A Multicenter Cross-Sectional Study	2020	2020	Open Access Emerg Med	Ethiopia	cross-sectional facility survey	Descriptive	Adrenaline, Amiodarone, Antibiotics (range depends on local circumstances), Antihistamine (eg promethazine), Aspirin, Atropine, Beta stimulant nebulisation (salbutamol), Calcium chloride 10%, Furosemide, Glucagon, Hydrocortisone, Insulin, Ipratropium nebulization and inhaler with a spacer, Lignocaine IV, Magnesium, Medical oxygen, Potassium chloride, Naloxone, Sodium bicarbonate 8.5%, Thiamine	hospitals		response to questionnaire
101	Idindili, B. and Zaeem, U. H. and Ayella, S. and Thawar, S. G. and Selemani, M. and Dragana, S. and Kallage, J.	Factors influencing implementation of integrated management of childhood illness in Lindi Region, Southern Tanzania	2018	2013	Tanzania Journal of Health Research	Tanzania	mixed methods (cross-sectional facility survey and qualitative interviews)	Descriptive	Injectable penicillin, Injectable gentamycin, Sterile water for injection, Intravenous fluid for severe dehydration, Intravenous administration sets, Oral Rehydration Solution, Zinc sulphate, Oral antimalarial drugs, Injectable antimalarial drugs, Amoxicillin, Ampicillin, Iron sulphate, Folic acid, Paracetamol, Diazepam(Valium), Metronidazole, Cotrimoxazole	hospital, health centre, dispensary	patients, caregivers, health workers	Unclear
102	Iwu, C. J. and Ngcobo, N. and McCaul, M. and Mangqalaza, H. and Magwaca, A. and Chikte, U. and Wiysonge, C. S.	Vaccine stock management in primary health care facilities in OR Tambo District, Eastern Cape, South Africa	2020	2019	Vaccine	South Africa	cross-sectional facility survey and retrospective record review	Descriptive	Vaccines (BCG, Measles vaccine, Rotavirus vaccine (RV), Pneumococcal conjugate, vaccine (PCV), Hexavalent, Oral Polio vaccine (OPV))	primary health care facilities	nurses, pharmacists and pharmacist assistants	occurrence of stock-outs of six tracer vaccines on the day of the visit and in the preceding 24 months were assessed.
103	Jammalamadugu, S. B. and Mosime, B. and Masupe, T. and Habte, D.	Assessment of the household availability of oral rehydration salt in rural Botswana	2013	2012	Pan Afr Med J	Botswana	community survey	Correlational	ORS, zinc sulphate	households	household members	Self reported as available on day of survey, used up the available ORS, never had it at home
104	Jingi, A. M. and Noubiap, J. J. N. and Onana, A. E. and Nansseu, J. R. N. and Wang, B. and Kingue, S. and Kengne, A. P.	Access to diagnostic tests and essential medicines for cardiovascular diseases and diabetes care: Cost, availability and affordability in the west region of Cameroon	2014	2012	PLoS ONE	Cameroon	cross-sectional facility survey	Descriptive	Acetylsalicylic acid 500 mg, Atenolol 50 mg, Benzathine-benzylpenicilline, Captopril 25 mg, Ramipril, Hydrochlorothiazide 50 mg, Furosemide 40 mg, Isosorbide dinitrate 5 mg, Losartan 50 mg, Simvastatin 20 mg, Methyldopa 250 mg, Nifedipine 10 mg, Nifedipine 20 mg, Phenoxymethylpenincilline 250 mg, Propranolol 40 mg, Spironolactone 50 mg, Heparine, Glibenclamide 5 mg, Metformine 500 mg, Actrapid 10…	hospitals and pharmacies		whether in stock on date of survey	"the number of days’ wages it would cost the lowest-paid unskilled government worker for initial investigation tests and procurement for one month of treatment"
105	Jost, J. and Raharivelo, A. and Ratsimbazafy, V. and Nizard, M. and Auditeau, E. and Newton, C. R. and Preux, P. M.	Availability and cost of major and first-line antiepileptic drugs: a comprehensive evaluation in the capital of Madagascar	2016	Unclear	Springerplus	Madagascar	cross-sectional facility survey	Descriptive	first-line antiepileptic drugs (Sodium valproate, Carbamazepine, Phenobarbital)	pharmacies		self-reported availability	% of the GNI per capita, PPP
106	Kabunga, L. N. and Mujasi, P.	Does access to credit services influence availability of essential child medicines and licensing status among private medicine retail outlets in Uganda?	2017	2016	J Pharm Policy Pract	Uganda	cross-sectional facility survey	Correlational	Oral rehydration Salts, Zinc dispersible tablets, Artemether Lumefantrine combined (ACTs) oral treatments, Amoxicillin Dispersible tabs, Amoxicillin 125 mg syrups	drug shops and pharmacies		whether in stock on day of survey
107	Kagashe, G. A. B. and Maregesi, S. M. and Mashaka, A.	Availability, awareness, attitude and knowledge of emergency contraceptives in Dar Es Salaam	2014	Unclear	Journal of Pharmaceutical Sciences and Research	Tanzania	cross-sectional facility survey and qualitative interviews	Descriptive	emergency contraceptive pills	pharmacies and medicine shops	patients	whether ECPs are stocked
108	Kaiser, A. H. and Hehman, L. and Forsberg, B. C. and Simangolwa, W. and Sundewall, J.	Availability, prices and affordability of essential medicines for treatment of diabetes and hypertension in private pharmacies in Zambia	2019	2019	PLoS ONE	Zambia	cross-sectional facility survey	Descriptive	Glibenclamide 5mg, Gliclazide 80mg, Glimepiride 2mg, Insulin 30/70 soluble/isophane, Insulin Intermediate-acting, Insulin Short-acting, Metformin 500mg, Amlodipine 5mg, Amlodipine 10mg, Atenolol 50mg, Bendroflumethiazide 5mg, Bisoprolol 5mg, Captopril 25mg, Carvedilol 6.25mg, Carvedilol 25mg, Enalapril 5mg, Enalapril 10mg, Enalapril 20mg, Hydralazine 25mg, Hydralazine Injection, Hydrochlorothiazi…	private pharmacies		whether in stock on say of survey	number of days’ income needed for its purchase - daily salary was estimated from Zambia’s absolute poverty line or from the mean per capita monthly household income in the provinces
109	Kamuhabwa, A. A. R. and Twaha, K.	Availability and affordability of essential antibiotics for pediatrics in semi-rural areas in Tanzania	2016	2013	International Journal of Pharmaceutical Sciences and Research	Tanzania	cross-sectional facility survey	Descriptive	Amoxicillin Powder for suspension (as trihydrate),125mg/5ml as tryhydrate ), Amoxicillin + Clavulanicacid Powder for suspension (as trihydrate) 125mg+31.25mg (as potassium salt) in 5ml, Cefalexin Powder for reconstitution with water: 125mg/5ml; Azithromycin Oral liquid 200mg/5ml, Chloramphenical Suspension (as palmitate), 125mg/5ml, Cloxacillin Powder for suspension (as sodium salt), 125mg/5ml, E…	Medical Stores Department (MSD), public hospitals, Private Pharmacies and Accredited Drug Dispensing Outlets		average stock out days per year; whether in stock on date of survey	days wages for unskilled government worker and number of days wages for someone living below the national poverty line income
110	Kananura, R. M. and Kiwanuka, S. N. and Ekirapa-Kiracho, E. and Waiswa, P.	Persisting demand and supply gap for maternal and newborn care in eastern Uganda: a mixed-method cross-sectional study	2017	2013; 2015	Reprod Health	Uganda	mixed methods (facility survey and qualitative interviews)	Descriptive	Sulphadoxine Pyrimethamine for IPTp, Vitamin A, Ferrous Sulphate, Folic Acid, Combined ferrous/folate, Benzyl penicillin, Diazepam (IM or IV), Mebendazole, Amoxicillin, Penicilin or ampicillin, Cotrimoxizole, Tetracycline ointment or silver nitrate eye drops, Corticosteroids (for preterm labour), Ergometrine (oral or injectable), Oxytoci, Misoprostol, IV Ampicillin, IV Gentamycin, IV Metronidazol…	health center and hospitals	health workers and patients	self-reported availability and in some instances observed availability
111	Kangwana, B. B. and Njogu, J. and Wasunna, B. and Kedenge, S. V. and Memusi, D. N. and Goodman, C. A. and Zurovac, D. and Snow, R. W.	Malaria drug shortages in Kenya: a major failure to provide access to effective treatment	2009	2008	Am J Trop Med Hyg	Kenya	cross-sectional facility survey	Descriptive	artemether-lumefantrine	public healht facilities	health workers	in-stock on date of survey; duration of current stock out
112	Kangwana, B. P. and Kedenge, S. V. and Noor, A. M. and Alegana, V. A. and Ny and igisi, A. J. and it, J. and Fegan, G. W. and Todd, J. E. and Brooker, S. and Snow, R. W. and Goodman, C. A.	The impact of retail-sector delivery of artemether-lumefantrine on malaria treatment of children under five in Kenya: a cluster randomized controlled trial	2011	2008-2009	PLoS Med	Kenya	cluster-randomized controlled design; pre+post cross-sectional household survey	Intervention	Artemether–Lumefantrine	retail outlet	householder members	number/% of children receiving antimalaria treatment
113	Katende, D. and Mutungi, G. and Baisley, K. and Biraro, S. and Ikoona, E. and Peck, R. and Smeeth, L. and Hayes, R. and Munderi, P. and Grosskurth, H.	Readiness of Ugandan health services for the management of outpatients with chronic diseases	2015	2012-2013	Trop Med Int Health	Uganda	mixed methods (cross-sectional facility survey; and qualitative interviews; record review)	Descriptive	TDF + 3TC or TDF + FTC or AZT + 3TC or d4T + 3TC AND NVP or EFV; hydrochlorothiazide or bendrofluazide; Metformin	hospitals/health centers	health workers	self-reported availability in response to SARA quesitonnaire; "HIV: At least one-first line regimen available and not expired (TDF + 3TC or TDF + FTC or AZT + 3TC or d4T + 3TC AND NVP or EFV); HTN: At least one thiazide diuretic (hydrochlorothiazide or bendrofluazide) available and not expired; DM: Metformin available and not expired"
114	Kebede, O. and Tilahun, G.	Inventory management performance for family planning, maternal and child health medicines in public health facilities of West Wollega zone, Ethiopia	2021	2018-2019	J Pharm Policy Pract	Ethiopia	cross-sectional facility survey; record review	Descriptive	Etonogestrel—68 mg capsule, IUCD (CU380 A), Levonorgestrel—75 mg/rod, Levonorgestrel ( d -norgestrel), Levonorgestrel (d-norgestrel), Oral contraceptive pills, Medroxyprogesterone acetate, Oxytocin 10 IU injection, Ringer lactate IV, Calcium gluconate injection, Magnesium sulfate, Ampicillin 500 mg inj, Gentamycin injection, Metronidazole injection, Misoprostol 200 mcg tab, UL cure kit, Addis cur…	public hospitals and health centers	health workers	whether in stock on day of visit; stock out in previous 6 months; stockout duration
115	Kefale, A. T. and Shebo, H. H.	Availability of essential medicines and pharmaceutical inventory management practice at health centers of Adama town, Ethiopia	2019	2017	BMC Health Serv Res	Ethiopia	cross-sectional facility survey; questionnaire	Descriptive	Amoxicillin, ORS, Mebendazole, TTEO, Paracetamol, FEFOL, RHZE, Depo provera, Ergometrine, Coartem, Pentavalent V	Health centers	health workers	whether observed in stock on day of survey; duration of stockouts in previous 12 months
116	Khatib, R. and McKee, M. and Shannon, H. and Chow, C. and Rangarajan, S. and Teo, K. and Wei, L. and Mony, P. and Mohan, V. and Gupta, R. and Kumar, R. and Vijayakumar, K. and Lear, S. A. and Diaz, R. and Avezum, A. and Lopez-Jaramillo, P. and Lanas, F. and Yusoff, K. and Ismail, N. and Kazmi, K. and Rahman, O. and Rosengren, A. and Monsef, N. and Kelishadi, R. and Kruger, A. and Puoane, T. and S…	Availability and affordability of cardiovascular disease medicines and their effect on use in high-income, middle-income, and low-income countries: an analysis of the PURE study data	2016	2003-2013	Lancet	multi-country	cross-sectional facility survey; household survey	Correlational	ACE inhibitors (captopril, enalapril, and ramipril), two β blockers (atenolol and metoprolol), two statins (simvastatin and atorvastatin), and aspirin	community pharmacies	household members	unclear	"affordable if their combined cost was less than 20% of household capacity-to-pay"
117	Khuluza, F. and Haefele-Abah, C.	The availability, prices and affordability of essential medicines in Malawi: A cross-sectional study	2019	2017	PLoS One	Malawi	cross-sectional facility survey	Descriptive	Acyclovir 400mg cap/tab, HVA Acyclovir 5% cream, HEA Albendazole 10% suspension, HVA Amitriptyline 25mg tab, HVA Amoxicillin 250mg cap/tab, Amoxicillin 25mg/mL suspension, Benzylpenicillin 5 MU injection, Bisoprolol 5mg tab, Captopril 25mg tab, Carbamazepine 200mg tab, Ceftriaxone 1 g in vial, powder for injection, Cimetidine 400mg tab, Ciprofloxacin 500mg tab, Cotrimoxazole 480mg tab, Cotrimoxaz…	public facilities, facilities of the Christian Health Association of Malawi (CHAM), retail pharmacies, wholesalers, private clinics/hospitals		whether in stock on day of survey, irrespective of the amount and pack size available	whether "cost of one course exceeded the statutory minimum daily wage"
118	Khuluza, F. and Heide, L.	Availability and affordability of antimalarial and antibiotic medicines in Malawi	2017	2015	PLoS One	Malawi	cross-sectional facility survey	Descriptive	artemether/lumefantrine 20 mg/120 mg tablets; sulfadoxine/pyrimethamine 500 mg/25 mg tablets; quinine hydrochloride inj. 300 mg/ml, 2ml vial; quinine sulfate 300 mg tablets; artesunate/amodiaquine 100 mg/270 mg tablets; dihydroartemisinin/piperaquine 40 mg/320 mg tablets; phenoxymethylpenicillin 250 mg tablets; amoxicillin 250 mg capsules/tablets; ciprofloxacin 250 (or 500) mg tablets; chloramphe…	public, private, faith-based, health centres, district hospitals and central hospitals		"Medicine availability was defined as the percentage of facilities which had unexpired stock of the respective medicine at the time of the visit, irrespective of the amount and the strength available."	"cost for one course of treatment exceeded the daily wage of a low-paid government worker in Malawi"
119	Kibira et al	Medicines Price Monitor, Apr-June 2010	2010	2010	HAI Database	Uganda	cross-sectional facility survey	Descriptive	Aciclor tab 200mg, Albendazole tab 200mg, Amitriptyline tab 25mg, Amoxicillin cap/tab 250mg, Amoxicillin susp 250mg/5ml, Artemether/Lumefantrine tab 20/120mg, Bendrofluazide tab 5mg, Betamethasone cream/ointment 1%w/v, Carbamazepine tab 200mg, Ceftriaxone 1g pwder for inj'n, Cimetidine tab 400mg Ciproflaxacin tab 500mg, Co-trimoxazole susp 8/40 mg/ml, Co-trimoxazole tab 400+80 mg, Dextrose 5% inj…	public, private and mission facilities		whether available on date of survey	the number of days the lowest paid government worker would have to work to pay for one treatment course of an acute condition or one month’s treatment of a chronic condition
120	Kibira et al	Medicine Price Monitor, Jul-Sep 2009	2009	2009	HAI Database	Uganda	cross-sectional facility survey	Descriptive	Aciclovir tab 200mg, Albendazole tab 200mg, Amitriptyline tab 25mg, Amoxicillin cap/tab 250mg, Amoxicillin susp 250mg/5ml, Artemether/Lumefantrine tab 20/120mg, Bendrofluazide tab 5mg, Betamethasone cream/ointment 1%w/v, Carbamazepine tab 200mg, Ceftriaxone 1g pwder for inj'n, Cimetidine tab 400mg, ciprofloxacin tab 500 mg, Co-trimoxazole susp 8/40 mg/ml, Co-trimoxazole tab 400+80 mg, Dextrose 5%…	public, private, and mission facilities		whether available on date of survey	the number of days the lowest paid government worker would have to work to pay for one treatment course of an acute condition or one month’s treatment of a chronic condition
121	Kibira, D. and Kitutu, F. E. and Merrett, G. B. and Mantel-Teeuwisse, A. K.	Availability, prices and affordability of UN Commission's lifesaving medicines for reproductive and maternal health in Uganda	2017	2015	J Pharm Policy Pract	Uganda	cross-sectional facility survey	Descriptive	Etonogestrel 68 mg/rod (Implanon); Levonorgestrel 0.75 mg/rod (Jadelle)); Levonorgestrel (1.5 mg or 0.75 mg) tablet; Oxytocin injection 10 IU, 1 ml Misoprostol 200 μg tablet; Magnesium sulphate 500 mg/ml injectable (2 ml, 5 ml, 10 ml ampoule)	public, private and mission health centres		whether in stock on day of survey; whether stockout occurred in six months preceding survey; duration of stockout	compared to "wages of the lowest paid government worker"
122	Kibira, D. and Ooms, G. I. and van den Ham, H. A. and Namugambe, J. S. and Reed, T. and Leufkens, H. G. and Mantel-Teeuwisse, A.	Access to oxytocin and misoprostol for management of postpartum haemorrhage in Kenya, Uganda and Zambia: a cross-sectional assessment of availability, prices and affordability	2021	2017	BMJ Open	Kenya, Uganda, and Zambia	secondary analysis of cross-sectional facility survey data	Descriptive	oxytocin 10 IU, 1 mL injections and misoprostol 200 μg tablets	public, private, and mission health centers and public hospital		whether in stock on day of survey	"Affordability was calculated using number of days required to pay for a standard treatment based on the daily income of the lowest paid government worker";
123	Kibira, D. and Ssebagereka, A. and van den Ham, H. A. and Opigo, J. and Katamba, H. and Seru, M. and Reed, T. and Leufkens, H. G. and Mantel-Teeuwisse, A. K.	Trends in access to anti-malarial treatment in the formal private sector in Uganda: an assessment of availability and affordability of first-line anti-malarials and diagnostics between 2007 and 2018	2021	2007-2018	Malar J	Uganda	cross-sectional facility survey	Descriptive	artemether/lumefantrine (A/L)	private retail outlets		whether in stock on day of survey	number of days’ wages the lowest-paid government worker (LPGW) had to pay to purchase a treatment course for acute malaria
124	Kibirige, D. and Atuhe, D. and Kampiire, L. and Kiggundu, D. S. and Donggo, P. and Nabbaale, J. and Mwebaze, R. M. and Kalyesubula, R. and Lumu, W.	Access to medicines and diagnostic tests integral in the management of diabetes mellitus and cardiovascular diseases in Uganda: insights from the ACCODAD study	2017	2017	Int J Equity Health	Uganda	cross-sectional facility survey	Descriptive	Unfractionated heparin, Isosorbide mono nitrate, Low molecular weight heparin, Intermediate insulin, Hydralazine, Pre mixed insulin, Warfarin, Soluble insulin, ARB-thiazide diuretics, Digoxin, Statins, Angiotensin II receptor blockers, Spironolactone, Benzathine penicillin, Furosemide, Thiazide diuretics, Anti platelet drugs, Angiotensin converting enzyme inhibitors, Beta blockers, Calcium channe…	public hospitals, private hospitals, private pharmacies		whether in stock on date of survey	"number of days’ wages it would cost the least paid public servant to pay for one month of treatment"
125	Kibirige, D. and Kampiire, L. and Atuhe, D. and Mwebaze, R. and Katagira, W. and Muttamba, W. and Nant and a, R. and Worodria, W. and Kirenga, B.	Access to affordable medicines and diagnostic tests for asthma and COPD in sub Saharan Africa: the Ugandan perspective	2017	2017	BMC Pulm Med	Uganda	cross-sectional facility survey	Descriptive	Inhaled LABA (Long acting beta agonists) and LAAC combinations, Inhaled LAAC monotherapies, Inhaled LABA monotherapies, Inhaled SABA (Short acting beta agonists) and SAAC combinations, Inhaled SAAC monotherapy, Oral methylxanthines, Inhaled LABA-ICS (Inhaled Corticosteroids) combinations, ICS monotherapies, Oral LTRA (Leukotriene receptor antagonists), Inhaled SABA monotherapy	public hospitals, private hospitals, private pharmacies		whether in stock on day of survey	"the number of days’ wages it would cost the least paid public servant"
126	Kioko, U. and Riley, C. and Dellicour, S. and Were, V. and Ouma, P. and Gutman, J. and Kariuki, S. and Omar, A. and Desai, M. and Buff, A. M.	A cross-sectional study of the availability and price of anti-malarial medicines and malaria rapid diagnostic tests in private sector retail drug outlets in rural Western Kenya, 2013	2016	2013	Malar J	Kenya	cross-sectional facility survey	Descriptive	Artemether-lumefantrine, Dihydroartemisininpiperaquine, Artesunate-amodiaquine, Artemisinin-piperaquine, any quinine formulation, Tablets, Parenteral, Suspension, Sulfadoxine-pyrimethamine, Amodiaquine, Artemether, parenteral, Artemether-lumefantrine, AMFm green leaf logo, Artesunate-amodiaquine, AMFm green leaf logo	private retail drug outlets		"whether in stock on the day of the survey and within the last 3 months"
127	Kusemererwa, D. and Alban, A. and Obua, O. T. and Trap, B.	An exploratory study on equity in funding allocation for essential medicines and health supplies in Uganda's public sector	2016	2012-2014	BMC Health Serv Res	Uganda	mixed methods (questionnaires, survey reports, and health record review)	Correlational	Amoxicillin 250 mg tablet,Carbamazepine 200 mg, Ceftriaxone 1 g powder for injection, Chloramphenicol 1 g injection, Ciprofloxacin 500 mg tablet, Cotrimoxazole 480 mg tablet, Dextrose 5 % infusion, Insulin Mixtard human 100 IU/Ml, Metronidazole 500 mg/100 ml infusion, Oral rehydration salts, Phenytoin 100 mg tablet, Sodium chloride 0.9 % infusion, Tetracycline eye ointment 1 %, Zinc Sulfate 20 mg…	hospitals and health centers		in-stock vs out-of-stock days; optimal stock levels, understock levels, overstock levels
128	Kuwawenaruwa, A. and Tediosi, F. and Metta, E. and Obrist, B. and Wiedenmayer, K. and Msamba, V. S. and Wyss, K.	Acceptability of a Prime Vendor System in Public Healthcare Facilities in Tanzania	2020	2018	Int J Health Policy Manag	Tanzania	qualitative	Intervention	not specific to a particular type of medicine		health managers and adminsitrators, health workers; vendor representatives
129	Kuwawenaruwa, A. and Wyss, K. and Wiedenmayer, K. and Metta, E. and Tediosi, F.	The effects of medicines availability and stock-outs on household's utilization of healthcare services in Dodoma region, Tanzania	2020	2017	Health Policy Plan	Tanzania	mixed methods (facility survey, household survey, record review, qualitative interviews)	Correlational	ALU orala, Quinine injection or artesunate injection, Amoxicillin caps or cotrimoxazole tabs, Amoxicillin syrup or cotrimoxazole suspension, Benzyl penicillin 5MU injection, Ceftriaxone 1 g injection/250 g injection, Mebendazole or albendazole tabs, Griseofulvin oral or clotrimoxazole cream, Metronidazole tabs, ORS sachet, Paracetamol 500mg tabs, Medroxyprogesterone acetate (depo) injection, Oxyt…	government hospitals, health centres and dispensaries	household members	whether stock-out occurred in previous 90 days
130	Larson, P. S. and Yadav, P. and Alphs, S. and Arkedis, J. and Massaga, J. and Sabot, O. and Cohen, J. L.	Diffusion of subsidized ACTs in accredited drug shops in Tanzania: determinants of stocking and characteristics of early and late adopters	2013	2011-2012	BMC Health Serv Res	Tanzania	repeat cross-sectional facility surveys	Correlational	Artmemisinin combination therapies (ACTs)	ADDO		whether stocked at time of survey
131	Lee, E. H. and Olsen, C. H. and Koehlmoos, T. and Masuoka, P. and Stewart, A. and Bennett, J. W. and Mancuso, J.	A cross-sectional study of malaria endemicity and health system readiness to deliver services in Kenya, Namibia and Senegal	2017	2009-2013	Health Policy Plan	Kenya, Namibia and Senegal	secondary analysis of cross-sectional facility survey data	Correlational	first-line antimalarial; paraceamol capsules/tablets; Sulfadoxine & Pyrimethamine	Varied by country		"Observed in service area or where routinely stored; in stock with at least one valid";
132	Leung, N. H. Z. and Chen, A. and Yadav, P. and Gallien, J.	The impact of inventory management on stock-outs of essential drugs in sub-Saharan Africa: Secondary analysis of a field experiment in Zambia	2016	2009-2010	PLoS ONE	Zambia	secondary analysis of stocking data; simulation model	Correlational	tablet strips) of artemether-lumefantrine	clinics		stock levels
133	Loveday, M. and Scott, V. and McLoughlin, J. and Amien, F. and Zweigenthal, V.	Assessing care for patients with TB/HIV/STI infections in a rural district in KwaZulu-Natal	2011		S Afr Med J	South Africa	cross-sectional facility survey	Intervention	TB drugs	primary health care facilities		"reported non-availability of key drugs and supplies in the 6 months before the audit"
134	Lunze, K. and Biemba, G. and Lawrence, J. J. and MacLeod, W. B. and Yeboah-Antwi, K. and Musokotwane, K. and Ajayi, T. and Mutembo, S. and Puta, C. and Earle, D. and Steketee, R. and Hamer, D. H.	Clinical management of children with fever: a cross-sectional study of quality of care in rural Zambia	2017	2013	Bull World Health Organ	Zambia	mixed methods (cross-sectional facility and health worker survey)	Descriptive	artemether-lumefantrine, amoxicillin	hospitals and health centers	health workers	in stock on day of survey; stock-outss in previous 12 months
135	Magadzire, B. P. and Budden, A. and Ward, K. and Jeffery, R. and ers, D.	Frontline health workers as brokers: provider perceptions, experiences and mitigating strategies to improve access to essential medicines in South Africa	2014	2012	BMC Health Serv Res	South Africa	qualitative	Descriptive	not specific to a particular type of medicine		health workers
136	Magadzire, B. P. and Marchal, B. and Ward, K.	Novel models to improve access to medicines for chronic diseases in South Africa: an analysis of stakeholder perspectives on community-based distribution models	2016	2012-14	J Pharm Policy Pract	South Africa	qualitative	Descriptive	not specific to a particular type of medicine		frontline healthcare providers (HCPs) in the public sector and a few policy, supply chain and public health experts.
137	Maiga, D. and Williams-Jones, B.	Assessment of the impact of market regulation in Mali on the price of essential medicines provided through the private sector	2010	2006; 2009	Health Policy	Mali	cross-sectional facility survey	Descriptive	Acetylsalicylic acid tablet 500mg Aluminium–magnesium hydroxide tablet 400 mg/400mg Aluminium–magnesium hydroxide susp. 523.5 + 598.5 mg/15 ml Aminophylline tablet 100mg Amoxicilline tablet/capsule 500mg Amoxicilline susp. 125 mg/5 ml Amoxicilline susp. 250 mg/5 ml Ampicilline inject. powder 1000mg Benzathine penicilline inject. powder 2,4M IU Benzylpenicilline inject. powder 1M IU Butyl hyoscine…	private wholesalre and pharmacies		whether in stock on day of survey
138	Maloney, K. and Ward, A. and Krenz, B. and Petty, N. and Bryson, L. and Dolkart, C. and Visser, T. and Le Menach, A. and Scott, V. K. and Cohen, J. M. and Mtumbuka, E. and Mkude, S.	Expanding access to parasite-based malaria diagnosis through retail drug shops in Tanzania: evidence from a randomized trial and implications for treatment	2017	2013-14	Malar J	Tanzania	randomized trial	Intervention	artemisinin-based combination therapy	ADDO		reported having ACT medicines in stock for the 30 days prior to the survey
139	Manji, I. and Manyara, S. M. and Jakait, B. and Ogallo, W. and Hagedorn, I. C. and Lukas, S. and Kosgei, E. J. and Pastakia, S. D.	The Revolving Fund Pharmacy Model: backing up the Ministry of Health supply chain in western Kenya	2016	2011-14	Int J Pharm Pract	Kenya	repeat cross-sectional surveys	Intervention	Antibiotics (Amoxicillin/clavulanic acid 625 mg, Azithromycin 500 mg, Amoxicillin 500 mg, Ciprofloxacin 500 mg), Anti-diabetic (Metformin 500 mg, Glibenclamide 5 mg), Anti-hypertensives (Hydrochlorothiazide 50 mg, Nifedipine Delayed Release 20 mg, Carvedilol 6.25 mg, Enalapril 10 mg), Analgesics (Acetaminophen 500 mg, Ibuprofen 200 mg), Gastrointestinal Medications (Omeprazole 20 mg, Ranitidine 1…	pharmacies		whether in-stock on day of survey
140	Masters, S. H. and Burstein, R. and DeCenso, B. and Moore, K. and Haakenstad, A. and Ikilezi, G. and Achan, J. and Osei, I. and Garshong, B. and Kisia, C. and Njuguna, P. and Babigumira, J. and Kumar, S. and Hanlon, M. and Gakidou, E.	Pharmaceutical availability across levels of care: evidence from facility surveys in Ghana, Kenya, and Uganda	2014	2012	PLoS One	Ghana, Kenya, and Uganda	cross-sectional facility surveys	Correlational	Coartem Artesunate + Amodiaquine Any ACT Amoxicillin Cotrimoxizole Erthromycin Chloramphenicol Ceftriaxone	hospitals, clinics, health centers		stock-out on day of survey; "facilities that said they typically carry the drug"
141	Mathewos Oridanigo, E. and Beyene Salgedo, W. and Gebissa Kebene, F.	Affordability of Essential Medicines and Associated Factors in Public Health Facilities of Jimma Zone, Southwest Ethiopia	2021	2018	Adv Pharmacol Pharm Sci	Ethiopia	mixed methods (patient survey (exit interviews) and cross-sectional facility survey)	Correlational	Amoxicillin 500 mg cap Cotrimoxazole 240 mg/5 ml suspension Salbutamol 0.1 mg/dose Glibenclamide 5 mg cap Hydrochlorothiazide 25 mg tab Metronidazole 250 mg cap Diclofenac 50 mg tab Omeprazole 20 mg cap Norfloxacillin 400 mg tab Cotrimoxazole 480 mg tab Cloxacillin 250 mg tab Albendazole 400 mg tab Ciprofloxacillin 500 mg tab Ceftriaxone 1 gm Iv, vial Chloramphenicol 250 mg cap	public hospitals and health centers	patients		self-reported affordability; number sof days wages for lowest paid government worker for course of treatment
142	Mattila, P. O. and Babar, Z. U. and Suleman, F.	Assessing the prices and affordability of oncology medicines for three common cancers within the private sector of South Africa	2021	2020	BMC Health Serv Res	South Africa	cross-sectional survey using pricing database	Descriptive	Paclitaxel (Taxol) 300 mg Paclitaxel 300 mg Doxorubicin (Adriblastina RD) 10 mg Doxorubicin 10 mg Doxorubicin (Adriblastina CSV) 50 mg Doxorubicin 50 mg Docetaxel 20 mg Docetaxel (Taxotere) 80 mg Docetaxel 80 mg Fluorouracil (Fluroblastin) 500 mg Fluorouracil 500 mg Oxaliplatin 50 mg Oxaliplatin 100 mg Irinotecan (Campto) 40 mg Irinotecan 40 mg Irinotecan (Campto) 100 mg Irinotecan 100 mg				compared to number of days' wages for lowest paid government worker; a comparison of the proportion of the population below the poverty line (PL) before (Ipre) and after (Ipost) procurement of the cancer medicines was determined
143	McDougal, L. and Moteetee, M. M. and Mohai, F. and Mphale, M. and Mahanty, B. and Motaung, B. and Ankrah, V. and Reynolds, M. and Legins, K. and Tiam, A. and Luo, C. and McClure, C. and Binkin, N.	Lesotho's minimum PMTCT package: lessons learned for combating vertical HIV transmission using co-packaged medicines	2012	2009-2010	J Int AIDS Soc	Lesotho	mixed methods (qualitative and cross-sectional facility survey)	Intervention	AZT nevirapine Combivir paediatric suspension	health centres	health workers; clients	number and % of health centres experiecning stock-outs within the past 3 months
144	Mendis, S. and Al Bashir, I. and Dissanayake, L. and Varghese, C. and Fadhil, I. and Marhe, E. and Sambo, B. and Mehta, F. and Elsayad, H. and Sow, I. and Algoe, M. and Tennakoon, H. and Truong, L. D. and Lan, L. T. T. and Huiuinato, D. and Hewageegana, N. and Fahal, N. A. W. and Mebrhatu, G. and Tshering, G. and Chestnov, O.	Gaps in capacity in primary care in low-resource settings for implementation of essential noncommunicable disease interventions	2012	2009/11	International Journal of Hypertension	Benin, Bhutan, Eritrea, Sri Lanka, Sudan, Suriname, Syria, and Vietnam	cross-sectional facility survey	Descriptive	Atenolol, Enalapril, Amlodipine, Hydrochlorothiazide, Isosorbide dinitrate, Frusemide, Simvastatin or lovastatin, Insulin long acting, Insulin soluble, Metformin, Glibenclamide, Beclometasone inhaler, Prednisolone, Salbutamol inhaler, Salbutamol tablets, Ipratropium bromide, Aspirin, Paracetamol, Ibuprofen, Morphine (oral), Morphine injection, Codeine, Glucose solution for injection, Sodium chlor…	primary care facilities		Whether stocked
145	Mensah, K. B. and Mensah, A. B. B. and Bangalee, V. and Padayachee, N. and Oosthuizen, F.	Evaluating essential medicines for treating childhood cancers: availability, price and affordability study in Ghana	2021	Unclear	BMC Cancer	Ghana	cross-sectioanl facility survey	Descriptive	Dactinomycin, powder inj, 500 μg in vial, L-Asparaginase, powder inj, 10, 000 IU in vial, Carboplatin, inj, 150 mg/15 mL, Carboplatin, inj, 450 mg/45 mL, Etoposide, inj, 100 mg/5 mL, Ifosphamide, powder inj, 1 g in vial, Bleomycin, inj, 30 IU, Cyclophosphamide, powder inj, 500 mg in vial, Doxorubicin, powder inj, 50 mg in vial, Vincristine, powder inj, 1 mg in vial, 6-Mecarptopurine, tab, 50 mg,D…	hospital pharamcies, private pharmacies		whether available on day of survey	"number of days wages per the government daily wage salary"
146	Metta, E. and Haisma, H. and Kessy, F. and Geubbels, E. and Hutter, I. and Bailey, A.	"It is the medicines that keep us alive": lived experiences of diabetes medication use and continuity among adults in Southeastern Tanzania	2015	2013	BMC Health Serv Res	Tanzania	qualitative	Descriptive	diabetes medication		patients
147	Mfinanga, G. S. and Kimaro, G. D. and Ngadaya, E. and Massawe, S. and Mt and u, R. and Shayo, E. H. and Kahwa, A. and Achola, O. and Mutungi, A. and Knight, R. and Armbruster, D. and Sintasath, D. and Kitua, A. and Stanton, C.	Health facility-based Active Management of the Third Stage of Labor: findings from a national survey in Tanzania	2009	2005	Health Res Policy Syst	Tanzania	mixed methods	Descriptive	oxytocin and ergometrine	hospitals	health providers	amount of medicine in-stock
148	Mhlanga, B. S. and Suleman, F.	Price, availability and affordability of medicines	2014	2012-13	Afr J Prim Health Care Fam Med	Swaziland	cross-sectional facility survey	Descriptive	Amlodipine 10 mg cap/tab, Atenolol 50 mg cap/tab, Carbamazepine 200 mg cap/tab, Enalapril 20 mg cap/tab, Glibenclamide 5 mg cap/tab, Metformin 500 mg cap/tab, Nifedipine Retard 20 mg cap/tab, Phenytoin 100 mg cap/tab, Salbutamol inhaler 100 mcg/dose	public and private pharmacies		whether in stock on date of survey	daily wage of the lowest-paid unskilled government worker
149	Michael, D. and Mkunde, S. P.	The malaria testing and treatment landscape in mainland Tanzania, 2016	2017	2016	Malar J	Tanzania	cross-sectional facility survey	Descriptive	Quality assured (QA) ACT, non-QA ACT, Sulfadoxine–pyrimethamine, Oral Quinine, Other non-artemisinin therapy (amodiaquine and parenteral quinine), Artesunate injection	public and prive pahrmacies, accredited drug dispensing outlets (ADDOs) , duka la dawa baridi, and pharmacies		in stock on the day of the survey; reportedly in stock during the previous 3 months but not on the day of the visit
150	Mikkelsen-Lopez, I. and Shango, W. and Barrington, J. and Ziegler, R. and Smith, T. and deSavigny, D.	The challenge to avoid anti-malarial medicine stock-outs in an era of funding partners: the case of Tanzania	2014	2011-12	Malar J	Tanzania	weekly stock report analysis	Descriptive	artemisinin combination therapy	primary care facilities		self-reported stock-out using SMS
151	Mikkelsen-Lopez, I. and Tediosi, F. and Abdallah, G. and Njozi, M. and Amuri, B. and Khatib, R. and Manzi, F. and de Savigny, D.	Beyond antimalarial stock-outs: implications of health provider compliance on out-of-pocket expenditure during care-seeking for fever in South East Tanzania	2013	2009-11	BMC Health Serv Res	Tanzania	mized methods (analysis of weekly stock data and household survey data)	Descriptive	artmesisin-based combination therapy (ACT)		household members	presence of stockout
152	Millogo, O. and Doamba, J. E. O. and SiÃ©, A. and Utzinger, J. and Vounatsou, P.	Constructing a malaria-related health service readiness index and assessing its association with child malaria mortality: an analysis of the Burkina Faso 2014 SARA data	2021	2014	BMC Public Health	Burkina Faso	secondary analysis of SARA data	Correlational	Amoxicillin tablet, Ampicillin for inject, Gentamicin injectable, Oxytocin injectable, Amoxicillin dispersible, Oral rehydration solution (ORS), Zinc, Aspirin, Magnesium sulfate, Amlodipine, Enalapril, Insulin injectable, Betablockers, Beclomethasone inhaler, Ceftriaxone injection, Thiazidic, Glibenclamide tablet, Metformin, Omeprazole, Salbutamol inhaler, Carbamazepine, Haloperidol, Simvastatin,…	medical centres; peripheral health centres		in stock on day of survey
153	Mkoka, D. A. and Goicolea, I. and Kiwara, A. and Mwangu, M. and Hurtig, A. K.	Availability of drugs and medical supplies for emergency obstetric care: experience of health facility managers in a rural District of Tanzania	2014	2012	BMC Pregnancy Childbirth	Tanzania	mixed methods (qualitative interviews and cross-sectional facility survey)	Descriptive	Oxytocin injection, Ergometrine injection, Diazepam injection, Ringer lactate, Dextrose, Normal saline	dispensaries and health centres	health facility managers and leaders
154	Modisakeng, C. and Matlala, M. and Godman, B. and Meyer, J. C.	Medicine shortages and challenges with the procurement process among public sector hospitals in South Africa; findings and implications	2020	2017	BMC Health Serv Res	South Africa	qualitative	Descriptive			pharmacy managers at public sector hospitals
155	Mokaya, J. and Dotchin, C. L. and Gray, W. K. and Hooker, J. and Walker, R. W.	The Accessibility of Parkinson's Disease Medication in Kenya: Results of a National Survey	2016	2014	Mov Disord Clin Pract	Kenya	cross-sectional facility survey	Descriptive	medicines for Parkinson's (L-dopa, Ergot-derived Das, Non-ergot-derived Das, MAO inhibitor (type B), Anticholinergics, Atypical antipsychotics, quetiapine, Cognitive enhancers, donepezil, Aricept, donepezil)	pharmacies		whether in stock on day of survey
156	Mpanya, G. and Tshefu, A. and Likwela, J. L.	The malaria testing and treatment market in Kinshasa, Democratic Republic of the Congo, 2013	2017	2013	Malar J	Democratic Republic of Congo	cross-sectional facility survey	Descriptive	anti-malarials quality assured artemisinin-combination therapy (ACT), non-quality assured ACTs, SP, oral quinine	public and private facilities		anti-malarial in stock on day of survey, anti-malarial in stock in the past 3 months
157	Mujinja, P. G. and Mackintosh, M. and Justin-Temu, M. and Wuyts, M.	Local production of pharmaceuticals in Africa and access to essential medicines: 'urban bias' in access to imported medicines in Tanzania and its policy implications	2014	2006; 2009	Global Health	Tanzania	secondary analysis of cross-sectional facility survey data	Correlational	Aciclovir tab. 200 mg, Albendazole tab. 200mg, Amitriptyline tab. 25 mg, Amodiaquine paediatric syrup, Amoxicillin caps./tab. 250 mg, Arthemether +Lumefantrine tab. 20+120mg, Artesunate tab.100 mg, Atenolol tab. 50 mg, Benzyl penicillin 5mega units, Beclometasone inhaler 50 mcg/ dose, Captopril tab. 25 mg, Carbamazepine tab. 200 mg, Ceftriaxone inj. 1 g powder, Chloramphenical 0.5 % eye drops, Ci…			probability of finding each medicine in rural and urban sample outlets
158	Mukundiyukuri, J. P. and Irakiza, J. J. and Nyirahabimana, N. and Ng'ang'a, L. and Park, P. H. and Ngoga, G. and El-Khatib, Z. and Nditunze, L. and Dusengeyezu, E. and Rusangwa, C. and Mpunga, T. and Mubiligi, J. and Hedt-Gauthier, B.	Availability, Costs and Stock-Outs of Essential NCD Drugs in Three Rural Rwandan Districts	2020	2017	Ann Glob Health	Rwanda	retrospective stock record review	Descriptive	Captopril 25 mg tablets, Methyldopa 250 mg tablets, Acetylsalicylic acid 100 mg tablets, Amlodipine 5 mg tablets, Amlodipine 10 mg tablets, Furosemide 20 mg tablets, Furosemide 40 mg tablets, Hydrochlorothiazide 25 mg tablets, Spironolactone 25 mg tablets, Anti-diabetes Glibenclamide, 5 mg tablets, Metformin mg tablets, Anti-asthma, Aminophylline 250 mg/10 injection, Beclomethasone inhaler mcg/me…	district hospitals and health centres		DHs with any stockout; Stockouts per facility; Average of stock-outs across facilities; Median length of stock-out in days
159	Musinguzi, G. and Bastiaens, H. and Wanyenze, R. K. and Mukose, A. and Van Geertruyden, J. P. and Nuwaha, F.	Capacity of Health Facilities to Manage Hypertension in Mukono and Buikwe Districts in Uganda: Challenges and Recommendations	2015	2012	PLoS One	Uganda	mixed methods (cross-sectional facility survey, qualitative interviews, record reviews)	Correlational	Diuretics–Hydrochlorothiazide and chlorothiazide; Bendroflumethiazide, Spironolactone, Amiloride, Beta Blockers–Atenelol, Propranolol, Alpha blockers–Indormine, Phenoxybenzamine, Mixed Alpha and Beta Blockers–Carvedilol, Labetalol, Calcium Channel Blockers–Amlodipine, Nifedipine, Nimodipine, Angiotensin Converting Enzyme (ACE) Inhibitors–Captopril, Enalapril, Angiotensin II Receptor antagonists–L…	hospitals, health centres, private clinics/dispensaries		whether drugs stocked
160	Mwencha, M. and Rosen, J. E. and Spisak, C. and Watson, N. and Kisoka, N. and Mberesero, H.	Upgrading Supply Chain Management Systems to Improve Availability of Medicines in Tanzania: Evaluation of Performance and Cost Effects	2017	2013-2015	Glob Health Sci Pract	Tanzania	pre-post study; repeat cross-sectional studies	Intervention	categorized by product groups (family planning, HIV, malaria, other essential medicines)	publci health facilities
161	Mwita, S. and Tunzo, N. and e, M. and Hamasaki, K.	Availability of prescribed medicines for elders at Sekou-Toure regional referral hospital in Mwanza, Tanzania	2017	2016	Tanzania Journal of Health Research	Tanzania	respondent survey	Correlational	medicines for: Cardiovascular diseases, Diabetes, Respiratory diseases, Hypertension, Arthritis	hospitals	patients	percentage of medicines dispensed to per prescription
162	Naidoo, K. and Suleman, F.	Evaluating the impact of single exit pricing (SEP) on medicine product withdrawal from the private healthcare market in South Africa	2021	2001-2014	South African Medical Journal	South Africa	quantitative analysis of medicine price database	Correlational	medicines by ATC classification (Anti-infectives for systemic use, Nervous system, Respiratory system, Cardiovascular system, Alimentary tract and metabolism, Musculoskeletal system, Antineoplastic and immunomodulating agents, Dermatologicals, Genito-urinary system and sex hormones, Various Sensory organs, Systemic hormonal preparations, excluding sex hormones and insulins, Blood and blood-formin…			whether SKU discontinued
163	Nakiwala, S. R.	Capacity of Lower Level Health Centres to Provide Comprehensive HIV/AIDS Care: Case Study of Health Centre IVS in Masaka District; Uganda	2009	2006	Health policy dev. (Online)	Uganda	mixed methods (cross-sectional facility survey and qualitative interviews)	Descriptive	antiretrovirals; cotrimoxazole	health centres	health care workers	days out of stock for last 12 months
164	Namisango, E. and Ntege, C. and Luyirika, E. B. and Kiyange, F. and Allsop, M. J.	Strengthening pharmaceutical systems for palliative care services in resource limited settings: piloting a mHealth application across a rural and urban setting in Uganda	2016	unclear	BMC Palliat Care	Uganda	stock data analysis	Intervention	opioids	hospice; district hospital		frequency of stockouts per quarter
165	Ndagire, E. and Kawakatsu, Y. and Nalubwama, H. and Atala, J. and Sarnacki, R. and Pulle, J. and Kyarimpa, R. and Mwima, R. and Kansiime, R. and Okello, E. and Lwabi, P. and Beaton, A. and Sable, C. and Watkins, D.	Examining the Ugandan health system's readiness to deliver rheumatic heart disease-related services	2021	2018-19	PLoS Negl Trop Dis	Uganda	mixed methods (cross-sectional facility survey)	Descriptive	oral furosemide, parenteral furosemide, oral spironolactone, oral digoxin, any oral ACE inhibitor, any oral beta blocker, warfarin	health centres and hospitals; public, for-profit, NGO, mission/faith-based	health workers	whether observed in stock on day of survey
166	Negera, G. and Merga, H. and Gudeta, T.	Health professionals' perception of pharmaceuticals procurement performance in public health facilities in Southwestern Ethiopia	2021	2019	J Pharm Policy Pract	Ethiopia	qualitative; respondent survey	Descriptive	not specific to a particular type of medicine		health workers
167	Ng, G. and Raskin, E. and Wirtz, V. J. and Banks, K. P. and Laing, R. O. and Kiragu, Z. W. and Rockers, P. C. and Onyango, M. A.	Coping with access barriers to non-communicable disease medicines: qualitative patient interviews in eight counties in Kenya	2021	2016-19	BMC Health Serv Res	Kenya	qualitative	Descriptive	noncommunicable disease medicines		patients
168	Nsabagasani, X. and Ogwal-Okeng, J. and Mbonye, A. and Ssengooba, F. and Muhumuza, S. and Hansen, E. H.	Availability and utilization of the WHO recommended priority lifesaving medicines for under five-year old children in public health facilities in Uganda: a cross-sectional survey	2015	2012	J Pharm Policy Pract	Uganda	cross-sectional facility survey	Descriptive	Amoxicillin Dispersible, scored tablets 250 mg; 500 mg, Ampicillin Powder for injection 500 mg; 1 g; Ceftriaxone Powder for injection 500 mg; 1 g; Gentamycin Injection 40 mg/ml; 20 mg/ml; Oral Rehydration Salt (ORS): Sachets of 200 ml; 500 ml; 1000mls; Zinc sulphate 20 mg: Dispersible tablet Artemesinin combination therapy (ACT): Dispersible; tablets; Artesunate Injection 50–200 mg; Artesunate Re…	health centres		whether observed in stock on day of survey
169	Nyarko, K. M. and Ameme, D. K. and Ocansey, D. and Commeh, E. and Markwei, M. T. and Ohene, S. A.	Capacity assessment of selected health care facilities for the pilot implementation of Package for Essential Non-communicable Diseases (PEN) intervention in Ghana	2016	2013	Pan Afr Med J	Ghana	cross-sectional faiclity survey	Descriptive	Adrenaline injection, Aspirin, Atenolol/Beta blockers, Beclomethasone inhaler, Bendrofluazide, Benzathine Penicillin, Enalapril/ Lisinopril, Erythromycin, Furosemide Glibenclamide, Hydrocortisone (injection), Insulin (long acting), Insulin (soluble), Ipratropium bromide, Isosorbidedinitrate, Statins, Metformin, Calcium channel blockers, Sodium chloride infusion, Phenoxymethyl Penicillin, Predniso…	Community Health & Planning Services, Health Centre, District Hospital, Regional Hospital		whether observed in stock on day of survey
170	Obakiro, S. B. and Kiyimba, K. and Napyo, A. and Kanyike, A. M. and Mayoka, W. J. and Nnassozi, A. G. and Aguti, B. and Akech, G. M. and Waako, J. P.	Appropriateness and affordability of prescriptions to diabetic patients attending a tertiary hospital in Eastern Uganda: A retrospective cross-sectional study	2021	2019	PLoS One	Uganda	cross-sectional facility survey	Correlational	Biguanides, Sulfonylureas, Biguanides and sulfonylureas, Insulin	pharmacies and drug shops			compared with the average monthly income of lowest government paid servant as extracted from the Uganda National Household survey; All prescriptions that required a maximum of three (3) days were collectively categorized as affordable and coded 0. The rest of the prescriptions that required more than three days were categorized as “unaffordable” and coded 1
171	Ocan, M. and Bbosa, G. S. and Waako, P. and Ogwal-Okeng, J. and Obua, C.	Factors predicting home storage of medicines in Northern Uganda	2014	2012	BMC Public Health	Uganda	cross-sectional household survey	Correlational	Analgesics, Antimalarials, Antibacterials, Antihelmintics, Antifungals, Antiretrovirals, Others, Anti-diabetic drugs, Antihypertensives, Nutrient supplements, Corticosteroids, GIT drugs, Antihistamines		household members	reported as present in the home (current use, leftover, anticipated future use)
172	O'Connell, K. A. and Gatakaa, H. and Poyer, S. and Njogu, J. and Evance, I. and Munroe, E. and Solomon, T. and Goodman, C. and Hanson, K. and Zinsou, C. and Akulayi, L. and Raharinjatovo, J. and Arogundade, E. and Buyungo, P. and Mpasela, F. and Adjibabi, C. B. and Agbango, J. A. and Ramaros and ratana, B. F. and Coker, B. and Rubahika, D. and Hamainza, B. and Chapman, S. and Shewchuk, T. and Cha…	Got ACTs? Availability, price, market share and provider knowledge of anti-malarial medicines in public and private sector outlets in six malaria-endemic countries	2011	2009-2010	Malar J	Benin, the Democratic Republic of Congo (DRC), Madagascar, Nigeria, Uganda and Zambia	cross-sectional facility survey	Descriptive	ACTs	Public Health Facility, Community Health Worker, Private not-for-profit Health Facility, Public/Notfor Profit, Private Health Facility, Pharmacy, Drug Store, Grocery Store		outlets censused with at least one anti-malarial in stock on the day of interview
173	Ogbodu Olubumni, M. and Maputle Maria, S. and Jabu, M.	Nursesâ€™ perceptions about stock-outs of essential medicines at primary health care facilities in Vhembe District, South Africa	2019	2016	Open Public Health Journal	South Africa	qualitative	Descriptive	not specific to a particular type of medicine	clinics and health centers	nurses
174	Okubadejo, N. U. and Ojo, O. O. and Wahab, K. W. and Abubakar, S. A. and Obiabo, O. Y. and Salawu, F. K. and Nwazor, E. O. and Agabi, O. P. and Oshinaike, O. O.	A Nationwide Survey of Parkinson's Disease Medicines Availability and Affordability in Nigeria	2019	2017	Mov Disord Clin Pract	Nigeria	cross-sectional facility survey	Descriptive	L-dopa/carbidopa 250/25; L-dopa benserazide 250/25; L-dopa/carbidopa CR 100/25; L-dopa/carbidopa CR 200/50; L-dopa/carbidopa/entacapone; Bromocriptine; Bromocriptine; Pramipexole; Ropinirole; Ropinirole XL 2 mg; Rotigotine; Selegiline; Rasagiline; Entacapone; Trihexyphenidyl; Trihexyphenidyl; Biperiden (injection); Amantadine; Amantadine; Clozapine; Clozapine; Quetiapine; Quetiapine; Nortryptilli…	pharmacies		whether in-stock on day of survey	the number of days’ wages of the lowest paid unskilled government worker needed to purchase 30 days’ supply using standard treatment regimens. Unaffordability was defined as paying more than 1 days’ wages (>N600 or > US $1.67) for a standard 30-day supply
175	Ongarora, D. and Karumbi, J. and Minnaard, W. and Abuga, K. and Okungu, V. and Kibwage, I.	Medicine Prices, Availability, and Affordability in Private Health Facilities in Low-Income Settlements in Nairobi County, Kenya	2019	2016	Pharmacy (Basel)	Kenya	cross-sectional facility survey	Descriptive	Omeprazole 20 mg, Ranitidine 300 mg, Furosemide 40 mg, Enalapril 10 mg, Nifedipine 20 mg, Hydrochlorothiazide 25 mg, Atenolol 50 mg, Paracetamol 500 mg, Paracetamol 125 mg/5mL syrup (100 mL), Ibuprofen 400 mg, Diclofenac 50 mg, Amoxicillin 500 mg, Amoxicillin 125 mg/5 mL (100 mL), AmoxiClav 500 mg/125 mg, AmoxiClav 250/62.5 mg/5 mL (100 mL), Sulfamethox./Trimethoprim 400 mg/80 mg, Sulfamethox/Tri…	health facilities and pharmacies		whether in stock on day of survey	DaysWorked for the LPGW to Buy a Treatment Course Assuming Disposable Income
176	Onyango, M. A. and Vian, T. and Hirsch, I. and Salvi, D. D. and Laing, R. and Rockers, P. C. and Ashigbie, P. G. and Wirtz, V. J.	Perceptions of Kenyan adults on access to medicines for non-communicable diseases: A qualitative study	2018	unclear	PLoS One	Kenya	qualitative	Descriptive	medicines for non-communicable diseases		patients
177	Ooms, G. I. and Kibira, D. and Reed, T. and van den Ham, H. A. and Mantel-Teeuwisse, A. K. and Buckl and -Merrett, G.	Access to sexual and reproductive health commodities in East and Southern Africa: a cross-country comparison of availability, affordability and stock-outs in Kenya, Tanzania, Uganda and Zambia	2020	2019	BMC Public Health	Kenya, Tanzania, Uganda and Zambia	cross-sectional facility survey	Descriptive	Ethinylestradiol + levonorgestrel, Ethinylestradiol + norethisterone, Ethinylestradiol + desorgestrel, Levonorgestrel 30mcg, Levonorgestrel 750mcg, Medroxyprogesterone acetate 150 ml, Medroxyprogesterone acetate 104 ml, Norethisterone enanthate, Intrauterine contraceptive device, Implants: levonorgestrel, Implants: etonogestrel, Diaphragm, Oxytocin injection, Misoprostol, Methyldopa, Magnesium su…	public, private and private not-for-profit health facilities		average number of stock-out days per month	the wage of a lowest-paid government worker
178	Ooms, G. I. and van Oirschot, J. and Waldmann, B. and von Bernus, S. and van den Ham, H. A. and Mantel-Teeuwisse, A. K. and Reed, T.	The Current State of Snakebite Care in Kenya, Uganda, and Zambia: Healthcare Workers' Perspectives and Knowledge, and Health Facilities' Treatment Capacity	2021	2018-19	Am J Trop Med Hyg	Kenya, Uganda, Zambia	cross-sectional key informant survey	Descriptive	antivenom, Snake venom antiserum (African), Manufactured by VINS Bioproducts Ltd., SAIMR polyvalent snake antivenom Manufactured by South African Vaccine Producers (PTY) Ltd, Inoserp PANAFRICAIN, Manufactured by INOSAN Biopharma	public, private, private not-for-profit	health care workers	whether stocked in the facility
179	Oppong, S. and Kretchy, I. A. and Imbeah, E. P. and Afrane, B. A.	Managing mental illness in Ghana: the state of commonly prescribed psychotropic medicines	2016	Not clear	Int J Ment Health Syst	Ghana	qualitative	Descriptive	psychotropic medicines		health workers
180	Orji, I. A. and Baldridge, A. S. and Omitiran, K. and Guo, M. and Ajisegiri, W. S. and Ojo, T. M. and Shedul, G. and ula, N. R. and Hirschhorn, L. R. and Huffman, M. D. and Ojji, D. B.	Capacity and site readiness for hypertension control program implementation in the Federal Capital Territory of Nigeria: a cross-sectional study	2021	2019	BMC Health Serv Res	Nigeria	cross-sectional facility survey	Descriptive	Angiotensin Converting Enzyme Inhibitor, Angiotensin Receptor Blocker, Beta Blocker, Calcium Channel Blocker, Central acting agent, Fixed Dose Combinations, Diuretic, Vasodilator,	primary healthcare centers		Number of 30-day treatment regimens in stock on day of survey
181	Orubu, E. S. F. and Robert, F. O. and Samuel, M. and Megbule, D.	Access to essential cardiovascular medicines for children: a pilot study of availability, price and affordability in Nigeria	2019	2016-2018	Health Policy Plan	Nigeria	repeat cross-sectional surveys	Descriptive	cardiovascular medicines for chidlren (Enalapril, Furosemide, Hydrochlorothiazide, Spironolactone)			Availability was calculated as percentage of surveyed facilities with the medicine on the day of the survey. Based on this percentage, availability was described using the criteria of Wang et al. (2014) as: ‘not available’ (0%), ‘low’ (<50%), ‘fairly high’ (50–80%) or ‘good’ (>80%).	Least-Paid Government Worker (LPGW) method was adopted in which affordability is determined as the amount of days’ pay needed to procure a month’s treatment
182	Osei, K. A. and Cox, S. M. and Nichols, K. K.	Dry Eye Disease Practice in Ghana: Diagnostic Perspectives, Treatment Modalities, and Challenges	2020	2016-2017	Optom Vis Sci	Ghana	respondent survey	Correlational	dry eye treatments		health workers	self reported "limited by the unavailability of effective dry eye treatments on the Ghanaian market"
183	Oyando, R. and Njoroge, M. and Nguhiu, P. and Kirui, F. and Mbui, J. and Sigilai, A. and Bukania, Z. and Obala, A. and Munge, K. and Etyang, A. and Barasa, E.	Patient costs of hypertension care in public health care facilities in Kenya	2019	2017	Int J Health Plann Manage	Kenya	respondent survey	Descriptive	hypertension medicines (Enalapril, Hydrochlorothiazide, Nifedipine, Enalapril + hydrochlorothiazide, Nifedipine + enalapril, Nifedipine + hydrochlorothiazide, Nifedipine + hydrochlorothiazide + enalapril, Other combinations*)		patients		Respondents were asked to report on their health service use, associated costs, income, and coping mechanisms if they undertook any of the following to meet hypertension care costs: borrowing (having taken a loan), selling household items or assets (eg, livestock), and use of savings.
184	Oyekale, A. S.	Assessment of primary health care facilities' service readiness in Nigeria	2017	2013-2014	BMC Health Serv Res	Nigeria	cross-sectional facility survey	Correlational	Measles vaccine & diluents, Oral Polio Vaccine (OPV), Diphteria + pertussis + tetanus vaccine, (DPT/Trivalent) DTP-Hib + HepB (pentavalent) vaccine, Pneumococcal (PCV 10) vaccine, BCG vaccine & diluents, Hepatitis B vaccine, Antibiotics Ceftriaxone, Ampicillin, Gentamicin, Metronidazole, Azithromycin, Benzanthine benzyl penicillin, Chloramphenicol, Amoxicilline for children (125 mg), Benzylpenici…	health posts/ dispensaries/district hospitals).		reported stock based on questionnaire
185	Ozoh, O. B. and Eze, J. N. and Garba, B. I. and Ojo, O. O. and Okorie, E. M. and Yiltok, E. and Okoli, C. V. and Hammangabdo, A. and Beran, D.	Nationwide survey of the availability and affordability of asthma and COPD medicines in Nigeria	2021	2018-2019	Trop Med Int Health	Nigeria	cross-sectional facility survey	Descriptive	Short-acting b-agonists (SABA), Salbutamol inhaler, Salbutamol tablets 2 mg, Salbutamol tablets 4 mg, Salbutamol syrup, Salbutamol nebule 2.5 mg, Salbutamol nebule 5 mg, Short-acting anti-muscarinic antagonist (SAMA), Ipratropium nebule 500 μg, Oral corticosteroids, Prednisolone 5 mg, Methylprednisolone, Inhaled corticosteroids (ICS), Budesonide nebule 0.5 mg, FP nebule 50 μg, Budesonide (DPI) 20…	pharmacies		whether in stock on day of survey	Unaffordability was reported as paying more than one day’s wage (>Nigerian N600 or> US $1.68) for a standard 30-day supply based on the minimum monthly wage of Nigerian N18,000 or US $50 at the time of the survey.
186	Palafox, B. and Goodman, C. and Hanson, K.	Malaria, medicines and miles: A novel approach to measuring access to treatment from a household perspective	2018	2009-2012	SSM Popul Health	Benin, Nigeria, Uganda and Zambia	mixed methods (survey data)	Descriptive	ACT, nAT, oral AMT			number of outlets stocking each medicine
187	Penfold, S. and Shamba, D. and Hanson, C. and Jaribu, J. and Manzi, F. and Marchant, T. and Tanner, M. and Ramsey, K. and Schellenberg, D. and Schellenberg, J. A.	Staff experiences of providing maternity services in rural southern Tanzania - a focus on equipment, drug and supply issues	2013	2009	BMC Health Serv Res	Tanzania	mixed methods (cross-sectional facility survey and qualitative interviews)	Descriptive	Diazepam injection, Magnesium Sulphate injection, Hydralazine injection, Misoprostol tablets (100 or 200 μg)*, Ergometrine injection, Oxytocin injection, Any antibiotic injection, Ringer’s lactate, 10% Dextrose, 5% Dextrose	hospitals, health centres, dispensaries		whether in stock on day of survey; recorded stock out in 6 month period
188	Perehudoff, K. and Demchenko, I. and Alex and rov, N. V. and Brutsaert, D. and Ackon, A. and DurÃ¡n, C. E. and El-Dahiyat, F. and Hafidz, F. and Haque, R. and Hussain, R. and Salenga, R. and Suleman, F. and Babar, Z. U.	Essential Medicines in Universal Health Coverage: A Scoping Review of Public Health Law Interventions and How They Are Measured in Five Middle-Income Countries	2020		Int J Environ Res Public Health	Ecuador, Ghana, the Philippines, South Africa, Ukraine	comparative ublic health law analysis	Descriptive	not specific to a particular type of medicine
189	Perumal-Pillay, V. A. and Suleman, F.	Parents' and guardians' perceptions on availability and pricing of medicines and healthcare for children in eThekwini, South Africa - a qualitative study	2017	2016	BMC Health Serv Res	South Africa	qualitative	Descriptive	not specific to a particular type of medicine		parents and guardians
190	Plum, C. and Stolbrink, M. and Zurba, L. and Bissell, K. and Ozoh, B. O. and Mortimer, K.	Availability of diagnostic services and essential medicines for non-communicable respiratory diseases in African countries	2021	2019	Int J Tuberc Lung Dis	multi-country	respondent survey	Descriptive	Beclometasone HFA inhaler 50 mcg, Beclometasone HFA inhaler 100 mcg, Budesonide inhaler 100 mcg Budesonide inhaler 200 mcg, Combination inhaler budesonide þ formoterol 100/6, Combination inhaler budesonide þ formoterol 200/6, Adrenaline 1 mg in 1 ml ampoule, Hydrocortisone powder for injection 100 mg in vial, Prednisolone 5 mg, Prednisolone 25 mg, Salbutamol inhaler 100 mcg (dry powder), Salbutam…		health workers	Medicine is available all the time; Medicine is unavailable; Availability of the medicine is unknown; Of the medicines available, those which had interrupted availability
191	Rampamba, E. M. and Meyer, J. C. and Helberg, E. and Godman, B.	Medicines Availability among Hypertensive Patients in Primary Health Care Facilities in a Rural Province in South Africa: Findings and Implications	2021	Unclear	J Res Pharm Pract	South Africa	operational research study	Intervention	hypertension medicines (includedhydrochlorothiazide 25 mg, enalapril 20 mg, amlodipine 5 mg and/or atenolol 50 mg)	primary health care facilities		% of patients who did not pickup medications
192	Robertson, J. and Forte, G. and Trapsida, J. M. and Hill, S.	What essential medicines for children are on the shelf?	2009	2007	Bulletin of the World Health Organization	Cameroon, Chad, Congo, DRC, Ethiopia, Ghana, Kenya, Mali, Nigeria, Rwanda, Senegal, Uganda, Tanzania, Zambia	cross-sectional facility survey	Descriptive	Albendazole Chewable tablet, 200 mg; Albendazolea Suspension, 100 mg/5 ml; Amoxicillinb Suspension, 125 mg/5 ml; Artemether plus lumefantrine Tablet, 20 mg + 120 mg; Beclometasone Inhaler, 50 μg/dose; Ceftriaxoneb Injection, 1-g vial; Ceftriaxone Injection, 250-mg vial; Co-trimoxazoleb Suspension, 200 mg + 40 mg/5 ml; Isoniazid Tablet, 100 mg; Mebendazoleb Chewable tablet, 100 mg; Mebendazolea Sy…	Twelve facilities were surveyed in each country: the central medical store (CMS), one nongovernmental organization (NGO) store, one teaching hospital, one district hospital, three primary health care clinics and five private or retail pharmacies.		whether available on day of survey
193	Rockers, P. C. and Laing, R. O. and Ashigbie, P. G. and Onyango, M. A. and Mukiira, C. K. and Wirtz, V. J.	Effect of Novartis Access on availability and price of non-communicable disease medicines in Kenya: a cluster-randomised controlled trial	2019	2016	Lancet Glob Health	Kenya	cluster-randomized controlled trial; household & health facility surveys	Intervention	Amlodipine, Furosemide, Hydrocholorothiazide, Metformin, Salbutamol, Anastrozole, bisoprolol, glimepiride, letrozole, ramipril, simvastatin, tamoxifen, valsartan, and vildagliptin	public and private disepensaries, health centres, and hospitals; and households	household members	Availability was defined as having a medicine in stock on the day of the assessment; whether household reported availability of medicine at home
194	Russo, G. and McPake, B.	Medicine prices in urban Mozambique: a public health and economic study of pharmaceutical markets and price determinants in low-income settings	2009	2004-2006	Health Policy Plan	Mozambique	mixed methods (cross-sectional pricing survey; household survey; qualitative interviews)	Descriptive	Aciclovir 400mg cap/tab, Amitriptyline 25mg cap/tab, Amoxicillin 500mg cap/tab, Amoxicillin and clavulanic acid 500þ125mg cap/tab, Artemether and Lumefantrine 20þ120mg cap/tab, Atenolol 50mg cap/tab, Beclometasone inhaler 0.05 mg/dose dose, Captopril 25mg cap/tab, Carbamazepine 200mg cap/tab, Cimetidine 200mg cap/tab, Ciprofloxacin 500mg cap/tab, Co-trimoxazole suspension 200þ40 mg/5ml millilitre…	public, private and state-owned private outlets	pharmacists, importers and policy-makers	whether in-stock on day of survey	"In order to measure the affordability of selected drugs in the country, the median per capita daily expenditure was calculated as the median value of total household consumption divided by the mean number of household members for urban areas in Mozambique"
195	Sado, E. and Sufa, A.	Availability and affordability of essential medicines for children in the Western part of Ethiopia: implication for access	2016	2015	BMC Pediatr	Ethiopia	cross-sectional survey	Descriptive	Amoxicillin 125 mg/5 ml Suspension, Amoxicillin 250 mg/5 ml Suspension, Amoxicillin + Clavulanic Acid 125 mg + 31.25 mg/5 ml Suspension, Amoxicillin + Clavulanic Acid 250 mg + 62.5 mg/5 ml Suspension, Artesunatea 60 mg Vial, Artemether + Lumefantrinea 20 mg + 120 mg Dispersible tab, Chloramphenicol 1 gm Vial, Carbamazepine 100 mg/5 ml Syrup, Ceftriaxone 500 mg Vial, Cotrimoxazole 40 mg + 200 mg/5…	public and private		percentage of drug outlets per sector that stocked surveyed medicines on the day of data collection	the number of daily wages required for the lowest-paid government unskilled worker (1.04 US $per day) to purchase one standard treatment of an acute condition or treatment for a chronic condition for a month
196	Sadoh, W. E. and Nwaneri, D. U. and Owobu, A. C.	The cost of outpatient management of chronic heart failure in children with congenital heart disease	2011	2009	Cardiovascular Journal of Africa	Nigeria	longitudinal study	Correlational	medicines prescribed to pediatric cardiology patients				percentage of income spent on medicines
197	Saka, S. A. and Fajemirokun, O. T.	The effects of National Health Insurance Scheme on equity and quality of diabetes care in secondary healthcare facilities in South-West Nigeria	2018	2015	Journal of Medical and Biomedical Sciences	Nigeria	mixed methods (cross-sectional respondent survey; chart review; direct observation)	Descriptive	not specific to a particular type of medicine; but all respondents had diabetes diagnosis	hospital	patients with diabetes	self-reported perception of drug availability	self-reported drug affordability and price stability
198	Saouadogo Hamado	Measuring medicine prices, availability, affordability and price components in Burkina Faso	2009	2009	HAI Database	Burkina Faso	cross-sectional facility survey	Descriptive	specific medicines not identified; results categorized as generic and originator brand medicines	mission sector medicine outlets		whether in stock on date of survey	number of days' wages for the lowest-paid unskilled government worker
199	Saouadogo, H. and Compaore, M.	Essential medicines access survey in public hospitals of Burkina Faso	2010	2008	African Journal of Pharmacy and Pharmacology	Burkina Faso	mizxed methods	Descriptive	not specific to a particular type of medicine	hospitals	patients	self-reported availability	self-reported affordability
200	Schafermann, S. and Neci, R. and Ndze, E. N. and Nyaah, F. and Pondo, V. B. and Heide, L.	Availability, prices and affordability of selected antibiotics and medicines against noncommunicable diseases in western Cameroon and northeast DR Congo	2020	2017-2018	PLoS ONE	Cameroon; Democtracit Republic of Congo	cross-sectional facility survey	Descriptive	Amoxicillin / clavulanic acid tbl., Amoxicillin tbl./cps., Ciprofloxacin tbl., Metronidazole tbl., Penicillin V tbl., Doxycycline tbl./cps., Sulfamethoxazole and trimethoprime tbl., Metformin tbl., Glibenclamide tbl., Atenolol tbl., Salbutamol tbl., Furosemide tbl., Hydrochlorothiazide tbl.	government health facilities, church health facilities, private pharmacies and informal vendors		whether in-stock on the day of the survey	cost of treatment course compared to daily minimum wages
201	Schwartz, J. I. and Muddu, M. and Kimera, I. and Mbuliro, M. and Ssennyonjo, R. and Ssinabulya, I. and Semitala, F. C.	Impact of a COVID-19 National Lockdown on Integrated Care for Hypertension and HIV	2020	2020	Glob Heart	Uganda	mixed methods	Descriptive	medicines for HIV; medicines for hypertension	HIV clinic	patients	% of missed appointments; self-reported whether obtained medicine from a different facility
202	Scott, N. A. and Lee, K. K. and Sadowski, C. and Kurbatova, E. V. and Goldberg, S. V. and Nsubuga, P. and Kitshoff, R. and Whitelaw, C. and Thuy, H. N. and Batra, K. and Allen-Blige, C. and Davis, H. and Kim, J. and Phan, M. and Fedrick, P. and Chiu, K. W. and Heilig, C. M. and Sizemore, E.	Optimizing drug inventory management with a web-based information system: The TBTC Study 31/ACTG A5349 experience	2021	2015-2018	Contemp Clin Trials	Brazil, China (Hong Kong), Haiti, India, Kenya, Malawi, Peru, Thailand, Uganda, the United States, Vietnam, and Zimbabwe	intervention study	Intervention	TB medicines			Number and percentage of shipment-related study drug stock-outs
203	Shabangu, K. and Suleman, F.	Medicines availability at a Swaziland hospital and impact on patients	2015	2012	Afr J Prim Health Care Fam Med	Swaziland	mixed methods (qualitative exit interviews; stock record reviews)	Descriptive	Captopril 25 mg tablets, Glibenclamide 5 mg tablets, Metformin 500 mg tablets, Salbutamol 4 mg tablets Salbutamol spray, Beclomethasone spray, Insulin-Actraphane, Hydrochlorthiazide 25mg tablets, Enalapril 20 mg tablets Nifedipine Slow Release 20 mg	hospital	patients	No. of days (on average) selected medicines were out of stock at CMS for the year; response to followign questions : Always received prescribed medicines in the facility; Frequency of not receiving prescribed medicines in the past six months; Received all prescribed medicines on the day of interview; Proportion of prescribed medicines received	response to question - that they only bought their medicines when they had money to do so
204	Shayo, F. K. and Bintabara, D.	Are Tanzanian health facilities ready to provide management of chronic respiratory diseases? An analysis of national survey for policy implications	2019	2014-15	PLoS One	Tanzania	secondary analysis of SARA data	Correlational	Salbutamol, beclomethasone, predinisolone; epinephrine; hydrocortisone	public and private; clinic, health center, hospital		reported as available in SARA survey data
205	Shayo, F. K. and Shayo, S. C.	Availability and readiness of diabetes health facilities to manage tuberculosis in Tanzania: a path towards integrating tuberculosis-diabetes services in a high burden setting?	2019	2014-2015	BMC Public Health	Tanzania	secondary analysis of SARA data	Descriptive	first-line TB medicine (Isoniazid, Pyrazinamide, Rifampicin, and Ethambutol)	public and private; clinic, health center, hospital		reported as available in SARA survey data
206	Shayo, F. K. and Shayo, S. C.	Readiness of healthcare facilities with tuberculosis services to manage diabetes mellitus in Tanzania: A nationwide analysis for evidence-informed policy-making in high burden settings	2021	2014-2015	PLoS One	Tanzania	secondary analysis of SARA data	Descriptive	Metformin, Glibenclamide, Insulin, Glucose solution	public and private; clinic, health center, hospital		reported as available in SARA survey data
207	Sieleunou, I. and De Allegri, M. and Rol and Enok Bonong, P. and OuÃ©draogo, S. and Ridde, V.	Does performance-based financing curb stock-outs of essential medicines? Results from a randomised controlled trial in Cameroon	2020	2012-2015	Trop Med Int Health	Cameroon	randomized control trial	Intervention	(i) Antenatal care: sulphadoxine–pyrimethamine tabs, Tetanus toxoid (TT), Iron tabs, folic acid tabs, HIV test kit, Syphilis test (VDRL, TPHA), Urine test kit; (ii) Vaccination [28]: Bacille Calmette–Guerin (BCG), Oral Polio Vaccine (OPV), Diphtheria Tetanus Pertussis (DTP), measles, pentavalent (DTP, hepatitis B, Haemophilus influenza); (iii) Integrated Management of Childhood Illness (IMCI): am…	private and public; medical centres and health centres		Stock-out of at least one drug of the group in previous 30 days
208	Sieleunou, I. and Turcotte-Tremblay, A. M. and De Allegri, M. and TaptuÃ© Fotso, J. C. and Azinyui Yumo, H. and Magne Tamga, D. and Ridde, V.	How does performance-based financing affect the availability of essential medicines in Cameroon? A qualitative study	2019	2016	Health Policy Plan	Cameroon	in-depth interviews, using semistructured questionnaires	Descriptive	not specific to a particular medicine		policymakers, implementers, beneficiaries
209	Sisay, M. and Amare, F. and Hagos, B. and Edessa, D.	Availability, pricing and affordability of essential medicines in Eastern Ethiopia: a comprehensive analysis using WHO/HAI methodology	2021	2020	J Pharm Policy Pract	Ethiopia	cross-sectional facility survey	Descriptive	Salbutamol Inhaler, 0.1 mg/dose, Metformin Tablet, 500 mg, Bisoprolol Cap/tab, 5 mg, Captopril Tab, 25 mg, Simvastatin Cap/tab, 20 mg, Amitriptyline Cap/tab, 25 mg, Ciprofloxacin Cap/tab, 500 mg, Co-trimoxazole Suspension, 40 + 200 mg/5 ml, Amoxicillin Cap/tab, 500 mg, Ceftriaxone Injection, 1 g/vial, Diazepam Cap/tab, 5 mg, Diclofenac Cap/tab, 50 mg, Paracetamol Suspension, 24 mg/ml, Omeprazole …	public and private health facilities		whether in-stock on day of survey	number of days of wage of the lowest-paid government employee of Ethiopia required to purchase the prescribed regimen.
210	Smith, N. and Obala, A. and Simiyu, C. and Menya, D. and Khwa-Otsyula, B. and O'Meara, W. P.	Accessibility, availability and affordability of anti-malarials in a rural district in Kenya after implementation of a national subsidy scheme	2011	2010	Malar J	Kenya	cross-sectional facility survey	Descriptive	antimalarials	public or mission facilities and medicine retailers (registered and unregistered		Mean No. of anti-malarials in stock; Mean No. of anti-malarials out of stock; Experience regular stockouts of all antimalarials, Out of stock of all anti-malarials on day of survey
211	Sow, P. G. and Ndiaye, B. and Diarra, M. and Dia, A. T.	Study of the availability and affordability of medicine for childhood in Senegal	2012	2011	International Research Journal of Pharmacy	Senegal	not clear	Descriptive	not specific to a particular medicine	national pharmacy		not clear
212	Sule, Yahaya Z. and Mora, Ahmed T. and Dagogot, Charles N.	Lessons from the Kaduna sustainable drug supply intervention initiative	2016	not stated	West Sfr. J. Pharm	Nigeria	cross-sectional respondent survey	Descriptive	not specific to a particular type of medicine	Local Government area DRF stores, State Government secondary health care facilities, and the Drug Management Agency in Kaduna state	Healthworkers and patrons/patients		self report to - "Adequate funds for drug procurement in facility - (Yes/No)"; self report to "Patients who said the drugs are expensive; Patients who said the cost is satisfactory/ok; Patients who said the drugs are cheap; Patient who could afford their drugs; Patient who could not afford their drugs"
213	Tadesse, T. and Abuye, H. and Tilahun, G.	Availability and affordability of children essential medicines in health facilities of southern nations, nationalities, and people region, Ethiopia: key determinants for access	2021	2019	BMC Public Health	Ethiopia	cross-sectional facility survey	Descriptive	Amoxicillin 125 mg/ml Suspension, Amoxicillin 250 mg Dispersible tab, Amoxicillin+Clavulanic acid 125 + 31.25 mg/5 ml Suspension, Amoxicillin+Clavulanic acid 125 mg + 31.25 mg Dispersible tab, Ampicillin 500 mg Injection Artemether +Lumefantrine 20 mg + 120 mg Tablet, Artesunate 60 mg Injection, Beclomethasone inhaler 100mcg/dose Inhaler, Benzylpenicillin 1MIU Powder, Carbamazepine 100 mg/5 ml Su…	hospitals, health centers, medicine outlets (public and private)		whether in-stock on date of survey	amount of daily wages required for the lowest-paid government unskilled worker (LPGW) to buy one standard treatment of an acute condition or treatment for a chronic condition for a month
214	Thomson, R. and Festo, C. and Johanes, B. and Kalolella, A. and Bruxvoort, K. and Nchimbi, H. and Tougher, S. and Cairns, M. and Taylor, M. and Kleinschmidt, I. and Ye, Y. and Mann, A. and Ren, R. and Willey, B. and Arnold, F. and Hanson, K. and Kachur, S. P. and Goodman, C.	Has Tanzania embraced the green leaf? Results from outlet and household surveys before and after implementation of the Affordable Medicines Facility-malaria	2014	2010-2012	PLoS One	Tanzania	repeat cross-sectional facility surveys; repeat household surveys	Descriptive	quality-assured ACTs	public and private health facilities; specialised drug sellers, general retailers, community health workers		whether in stock on date of survey
215	Thomson, R. and Johanes, B. and Festo, C. and Kalolella, A. and Taylor, M. and Tougher, S. and Ye, Y. and Mann, A. and Ren, R. and Bruxvoort, K. and Willey, B. and Arnold, F. and Hanson, K. and Goodman, C.	An assessment of the malaria-related knowledge and practices of Tanzania's drug retailers: exploring the impact of drug store accreditation	2018	2011	BMC Health Serv Res	Tanzania	cross-sectional facility survey; cross-sectional respondent survey and qualitative interviews	Correlational	anti-malarials	drug stores	health workers	With an antimalarial in stock on the day of visit
216	Tougher, S. and Hanson, K. and Goodman, C.	What happened to anti-malarial markets after the Affordable Medicines Facility-malaria pilot? Trends in ACT availability, price and market share from five African countries under continuation of the private sector co-payment mechanism	2017	2011; 2014/2015	Malar J	Kenya, Madagascar, Nigeria, Tanzania and Uganda	repeat cross-sectional facility surveys	Correlational	ACTs	Public health facility, Community health workers, Private not-for-profit facility, Private for-profit facility Pharmacy, Unregistered pharmacy General retailer, Itinerant vendor		whether in stock on dat of survey
217	Tougher, S. and Ye, Y. and Amuasi, J. H. and Kourgueni, I. A. and Thomson, R. and Goodman, C. and Mann, A. G. and Ren, R. and Willey, B. A. and Adegoke, C. A. and Amin, A. and Ansong, D. and Bruxvoort, K. and Diallo, D. A. and Diap, G. and Festo, C. and Johanes, B. and Juma, E. and Kalolella, A. and Malam, O. and Mberu, B. and Ndiaye, S. and Nguah, S. B. and Seydou, M. and Taylor, M. and Rueda, S…	Effect of the Affordable Medicines Facility--malaria (AMFm) on the availability, price, and market share of quality-assured artemisinin-based combination therapies in seven countries: a before-and-after analysis of outlet survey data	2012	2009-2012	Lancet	Ghana, Kenya, Madagascar, Niger, Nigeria, Uganda, and Tanzania (including Zanzibar).	mixed methods (cross-sectional facility survey and qualitative interviews)	Descriptive	antimalarials/QAACTs	public and private sector outlets that stock antimalarial treatments		in stock on the day of the survey or had stocked them within the previous 3 months.
218	Tran, D. N. and Manji, I. and Njuguna, B. and Kamano, J. and Laktabai, J. and Tonui, E. and Vedanthan, R. and Pastakia, S.	Solving the problem of access to cardiovascular medicines: revolving fund pharmacy models in rural western Kenya	2020	2018	BMJ Glob Health	Kenya	mixed methods	Descriptive	eight tracer CVD medicines (nifedipine, hydrochlorothiazide, enalapril, furosemide (intravenous injection solution and tablets), metformin, glibenclamide and insulin)	Level 2-6 health facilities		Average availability of tracer medicines
219	Tran, D. N. and Were, P. M. and Kangogo, K. and Amisi, J. A. and Manji, I. and Pastakia, S. D. and Vedanthan, R.	Supply-chain strategies for essential medicines in rural western Kenya during COVID-19	2021	2020	Bull World Health Organ	Kenya	pre and post stock data tracking	Intervention	33 essential medicines in 14 therapeutic categories	health facilities		successful deliveries to patients
220	Tujo, T. M. and Gurmu, T. G.	Availability and Utilization of WHO Lifesaving Medicines for Children under Five in Public Health Facilities of the Jimma Zone, South West Ethiopia: A Cross-Sectional Survey	2020	2018	Int J Pediatr	Ethiopia	mixed methods (cross-sectional survey and qualitative interviews)	Correlational	Amoxicillin dispersible tablet, Ampicillin injection, Gentamycin injection, Ceftriaxone injection, Others1 (nonpriority), Artemether/lumefantrine, dispersible tablet, Artesunate injection, Rectal artesunate, Others2 (nonpriority), ORS, Zinc, Others3 (nonpriority), Paracetamol dispersible tablet, Morphine dispersible tablet, Others4 (nonpriority), AZT+3TC+NEV, AZT+3TC, NVP, ABC+3TC, 3TC, LPV/r, EV…	hospitals, health centers, and health posts		whether in stokc on day of visit; Days of stockout for the past 6 months, frequency of stockout
221	Tumwine, Y. and Kutyabami, P. and Odoi, R. A. and Kalyango, J. N.	Availability and expiry of essential medicines and supplies during the 'Pull' and 'Push' drug acquisition systems in a Rural Ugandan Hospital	2010	2000-2005	Tropical Journal of Pharmaceutical Research	Uganda	mixed methods (stock record analysis and qualitative interviews)	Intervention	Amoxycillin capsules, Benzathine injection, Benzylpenicillin, Chloroquine injection, Chloroquine tablets, Ciprofloxacin tablets, Cotrimoxazole tablets, Diazepam injection, Diazepam rectal, Diclofenac injection, Diclofenac tablets, Ferrous tablets, Folic acid tablets, Gentamycin injection, Hydrocortisone, injection, Ketamine injection, Lignocaine injection, Mebendazole tablets, Methylergometrine, …	hospital		Median days out of stock for drugs (Min, Max) Average % days out-of-stock for drugs % no. of drugs out-of-stock % no. of drugs out-of-stock for > 30 days Median days out of stock for medical supplies (Min, Max)
222	Tusubira, A. K. and Akiteng, A. R. and Nakirya, B. D. and Nalwoga, R. and Ssinabulya, I. and Nalwadda, C. K. and Schwartz, J. I.	Accessing medicines for non-communicable diseases: Patients and health care workers' experiences at public and private health facilities in Uganda	2020	2016-17	PLoS One	Uganda	qualitative	Descriptive	medicines for non-communicable diseases		patients; health workers; patient association leaders
223	Ushie, B. A. and Ugal, D. B. and Ingwu, J. A.	Overdependence on For-Profit Pharmacies: A Descriptive Survey of User Evaluation of Medicines Availability in Public Hospitals in Selected Nigerian States	2016	2015	PLoS One	Nigeria	respondent survey	Descriptive			patients	Self report to the following questions: Medicines often available in that hospital clients usually attend; Medicines usually available in government hospitals clients have attended; Non-availability affects ability to seek care; Non-availability in¯uences choice of place of care; Opportunity to obtain medicines on credit reason why user prefers for-pro®t pharmacy; This is the only source of medic…
224	Valimba, R. and Liana, J. and Joshi, M. P. and Rutta, E. and Embrey, M. and Bundala, M. and Kibassa, B.	Engaging the private sector to improve antimicrobial use in the community: experience from accredited drug dispensing outlets in Tanzania	2014	2008-2010	J Pharm Policy Pract	Tanzania	mixed methods (stock data analysis and qualitative interviews)	Intervention	antimicrobials	Accredited drug dispensing outlets		Whether in stock on day of visit
225	Vialle-Valentin, C. E. and Serumaga, B. and Wagner, A. K. and Ross-Degnan, D.	Evidence on access to medicines for chronic diseases from household surveys in five low- and middle-income countries	2014	2007-2010	Health Policy Plan	Ghana, Jordan, Kenya, Philippines and Uganda	respondent survey	Correlational	medicines for chronic diseases		patients	Self report to: Had medicine(s) at home Reported at least partial medicines coverage Obtained all recommended medicines free-of-charge Accessed medicines to treat chronic diseasea
226	Vledder, M. and Friedman, J. and SjÃ¶blom, M. and Brown, T. and Yadav, P.	Improving Supply Chain for Essential Drugs in Low-Income Countries: Results from a Large Scale Randomized Experiment in Zambia	2019	Unclear	Health Syst Reform	Zambia	randomized trial	Intervention	Artemether-lumefantrine, 20mg/120mg, FDC, Blister 6 tabs, Artemether-lumefantrine, 20mg/120mg, FDC, Blister 12 tabs, Artemether-lumefantrine, 20mg/120mg, FDC, Blister 18 tabs, Artemether-lumefantrine, 20mg/120mg, FDC, Blister 24 tabs, Amoxycillin, Oral Suspension 125 mg/5 mL, bottle of 100ml, Benzyl Penicillin, Inj., 5MIU/vial, 10 vials, Co-trimoxazole, 480 mg, tab, bottle of 1000 tabs, Medroxypr…	health facilities		the incidence of drug stockouts at the time of survey defined as an instance of zero stock in the store roomand dispensary of the health facility on the day of the survey visit.
227	Wagenaar, B. H. and Gimbel, S. and Hoek, R. and Pfeiffer, J. and Michel, C. and Manuel, J. L. and Cuembelo, F. and Quembo, T. and Afonso, P. and Gloyd, S. and Sherr, K.	Stock-outs of essential health products in Mozambique - longitudinal analyses from 2011 to 2013	2014	2011-13	Trop Med Int Health	Mozambique	Longitudinal stock analysis	Correlational	Erythromycin, Co-trimoxazole, Coartem adult, Coartem child Co-amilozide, Injectablequinine, Ferrous sulphate and folic, Oxytocin, Depo-Provera, Oral rehydration solution, Rifampicin, isoniazid, pyrazinamide, Triomune, DPT vaccine, VAT vaccine	health facilities		Had at least one stock-out of essential medicines for any reason, n (%) Average number of stock-outs among clinics experiencing Had at least one stock-out of essential supplies for any reason, n (%) Average number of stock-outs among clinics experiencing Average number of stock-outs among clinics experiencing
228	Wagenaar, B. H. and Stergachis, A. and Rao, D. and Hoek, R. and Cumbe, V. and NapÃºa, M. and Sherr, K.	The availability of essential medicines for mental healthcare in Sofala, Mozambique	2015	2014	Glob Health Action	Mozambique	cross-sectional survey	Descriptive	Haloperidol, Chlorpromazine, Fluphenazine, Trifluoperazine, Thioridazine, Risperidone, Decanoate of fluphenazine, Amitriptyline, Imipramine, Maprotiline, Fluoxetine, Diazepam, Midazolam, Chlordiazepoxide, Carbamazepine, Lithium carbonate, Sodium valproate, Phenytoin, Phenobarbital, Promethazine, Biperiden, Chlorpheniramine, Diphenhydramine	public health facilities and district warehouses		whether in stock on day of survey
229	Watsierah, C. A. and Ouma, C.	Access to artemisinin-based combination therapy (ACT) and quinine in malaria holoendemic regions of western Kenya	2014	2012	Malar J	Kenya	cross-sectional survey	Descriptive	ACTs	public, private, and not-for-profit medicine outlets		Whether regularly stocked; and whether in stock on day of survey
230	Wendie, T. F. and Ahmed, A. and Mohammed, S. A.	Drug use pattern using WHO core drug use indicators in public health centers of Dessie, North-East Ethiopia	2021	2019	BMC Med Inform Decis Mak	Ethiopia	cross-sectional survey	Descriptive	Oral rehydration salt, Sulfamethoxazole + trimethoprim tablet, Paracetamol tablet Procaine penicillin injection, Chloroquine tablet, Ferrous salt + folic acid tablet, Mebendazole tablet, Iodine, Tetracycline eye ointment, Gentian violate, Benzoic acid + salicylic acid ointment Acetyl salicylic acid tablet, Vitamin A, Percentage of essential drugs availability	health centers		Whether in stock on say of survey
231	Whyte, S. R. and Park, S. J. and Odong, G. and Ojara, M. and Lamwaka, A.	The visibility of non-communicable diseases in Northern Uganda	2015	2011-12	Afr Health Sci	Uganda	cross-sectional survey	Descriptive	Nifedipine, Propranolol, Furosemide, Captopril, Methyldopa, Metformin, Glibenclamide, Insulin Isophane, Insulin Soluble, Insulin Mixtard, Amitriptyline, Imipramine	health centers and hospitals		whether in stock on day of visit
232	Wiedenmayer, K. A. and Kapologwe, N. and Charles, J. and Chilunda, F. and Mapunjo, S.	The reality of task shifting in medicines management- a case study from Tanzania	2015	2011	J Pharm Policy Pract	Tanzania	cross-sectional survey	Descriptive	26 tracer medicines (specific medicines not identified)	hospitals, health cetners, dispensaries		whether observed in stock on day of visit
233	Wiedenmayer, K. and Mbwasi, R. and Mfuko, W. and Mpuya, E. and Charles, J. and Chilunda, F. and Mbepera, D. and Kapologwe, N.	Jazia prime vendor system- a public-private partnership to improve medicine availability in Tanzania: from pilot to scale	2019	2014-2018	J Pharm Policy Pract	Tanzania	pilot study	Intervention	24 tracer medicines (specific medicines not identified)			Mean availability of tracer medicines (%)
234	Winter, R. and Yourkavitch, J. and Wang, W. and Mallick, L.	Assessment of health facility capacity to provide newborn care in Bangladesh, Haiti, Malawi, Senegal, and Tanzania	2017	2014-15	J Glob Health	Malawi, Senegal, and Tanzania	secondary analysis of SARA data	Descriptive	Injectable antibiotic, Hydrocortisone available at the facility, Injectable uterotonic, Skin disinfectant, Magnesium sulfate, IV solution with infusion set, Chlorhexidine for cord cleaning, Antibiotic eye ointment			used SARA data
235	Wirtz, V. J. and Turpin, K. and Laing, R. O. and Mukiira, C. K. and Rockers, P. C.	Access to medicines for asthma, diabetes and hypertension in eight counties of Kenya	2018	Not stated	Trop Med Int Health	Kenya	household survey	Correlational	medicines for asthma, diabetes and hypertension		households	Individuals having at least one medicine at home (%)	Household monthly expenditure on medicines (US$), median (IQR)
236	Wium, C. A. and Hoffman, B. A.	Antidotes and their availability in South Africa	2009	Not stated	Clin Toxicol (Phila)	South Africa	respondent survey	Descriptive	poison antidotes (Activated charcoal Methionine, Adrenaline Methylene blue, Atropine N-acetylcysteine, Biperiden, Naloxone, Calcium gluconate Nitrite/Na thiosulphate, Carbocysteine, Noradrenaline, Cholestyramine, Obidoxime, Dantrolene, Penicillamine, Desferrioxamine, Phentolamine, Dicobalt edetate Phenylephrine, Digoxin immune fab, Polystyrene, Sulphonate Na, Dimercaprol Prussian blue, Sodium cal…	hospitals
237	Wogayehu, B. and Chisha, Y. and Tekabe, B. and Adinew, A. and Asefaw, M.	A cross sectional comparison of drug use indicators using WHO methodology in primary level hospitals participating in an Auditable Pharmaceutical Transactions and Services program versus non-APTS primary hospitals in Southern Ethiopia	2019	2018	PLoS One	Ethiopia	cross-sectional survey	Intervention		hospitals		patient satisfaction with availability of drugs; whether in stock on day of visit
238	Yadav, P. and Cohen, J. L. and Alphs, S. and Arkedis, J. and Larson, P. S. and Massaga, J. and Sabot, O.	Trends in availability and prices of subsidized ACT over the first year of the AMFm: evidence from remote regions of Tanzania	2012	2011-12	Malar J	Tanzania	repeat cross-sectional facility surveys	Descriptive	ACTs	drug shops; accredited drug dispensing outlets		whether in stock on day of survey
239	Ye, Y. and Arnold, F. and Noor, A. and Wamukoya, M. and Amuasi, J. and Blay, S. and Mberu, B. and Ren, R. and Kyobutungi, C. and Wekesah, F. and Gatakaa, H. and Toda, M. and Njogu, J. and Evance, I. and O'Connell, K. and Shewchuk, T. and Thougher, S. and Mann, A. and Willey, B. and Goodman, C. and Hanson, K.	The Affordable Medicines Facility-malaria (AMFm): are remote areas benefiting from the intervention?	2015	2012	Malar J	Kenya & Uganda	cross-sectional facility survey	Descriptive	ACTs	PHF=Public health facilities, PFP=Private for-profit facilities, PNFP Private not-for-profit facilities, CHW=community health workers.		whether in stock on day of survey
240	Yimenu, D. K. and Demeke, C. A. and Kasahun, A. E. and Siraj, E. A. and Wendalem, A. Y. and Bazezew, Z. A. and Mekuria, A. B.	Impact of COVID-19 on Pharmaceutical Care Services and the Role of Community Pharmacists: A Multi-Center Cross-Sectional Study in Ethiopia	2021	2020	SAGE Open Nurs	Ethiopia	cross-sectional respondent survey	Descriptive		community pharmacies	pharmacists	response to question whether "Did you encounter any shortage of pharmaceutical products because of the pandemic?"
241	Zinsou, C. and Cherifath, A. B.	The malaria testing and treatment landscape in Benin	2017	2016	Malar J	Benin	cross-sectional facility survey	Descriptive	ACTs	public and private medicine outlets and community health workers		whether available on date of survey; whether reported in stock in previous three months

## Sheet: Publication Year
Table B. Publication Year
Study ID	Authors	Title	Publication Year	2009	2010	2011	2012	2013	2014	2015	2016	2017	2018	2019	2020	2021
			Totals	11	9	10	9	11	16	15	23	27	18	25	37	30
1	Abrha, S. and Tadesse, E. and Atey, T. M. and Molla, F. and Melkam, W. and Masresha, B. and Gashaw, S. and Wondimu, A.	Availability and affordability of priority life-saving medicines for under-five children in health facilities of Tigray region, northern Ethiopia	2018										1
2	Adedapo, K. S. and Fadiji, I. O. and Orunmuyi, A. T. and Ejeh, J. E. and Osifo, B. O.	High default rate in thyroid cancer management in Ibadan, Nigeria: a need for health insurance	2012				1
3	Adisa, R. and Fakeye, T. O. and Aindero, V. O.	Evaluation of prescription pattern and patients' opinion on healthcare practices in selected primary healthcare facilities in Ibadan, South-Western Nigeria	2015							1
4	Adisa, R. and Olajide, O. O. and Fakeye, T. O.	Social Support, Treatment Adherence and Outcome among Hypertensive and Type 2 Diabetes Patients in Ambulatory Care Settings in southwestern Nigeria	2017									1
5	Adjei, A. A. and Winch, P. and Laar, A. and Sullivan, D. J., Jr. and Sakyi, K. S. and Stephens, J. K. and Adjei, G. O. and Boateng, I. A. and Aubyn, V. N. and Kubio, C. and Tuakli, J. and Vanotoo, L. and Bortei, B. B. and Amo-Addae, M. and Sorvor, F. and Coleman, N. and Dalglish, S. and Owusu, R. and Gebreyesus, T. and Essuman, E. and Greene, R. and Ankomah, E. and Houston, K. and Bart-Plange, C.…	Insights into the Affordable Medicines Facility-malaria in Ghana: the role of caregivers and licensed chemical sellers in four regions	2016								1
6	Ajayi, I. O. and Soyannwo, T. and Akpa, O. M.	Awareness and Utilization of Affordable Medicine Facility-Malaria among Caregivers of Under-Five Children in Ibadan North-West Local Government Area, Oyo State	2013					1
7	Ajeani, J. and Mangwi Ayiasi, R. and Tetui, M. and Ekirapa-Kiracho, E. and Namazzi, G. and Muhumuza Kananura, R. and Namusoke Kiwanuka, S. and Beyeza-Kashesya, J.	A cascade model of mentorship for frontline health workers in rural health facilities in Eastern Uganda: processes, achievements and lessons	2017									1
8	Alba, S. and Hetzel, M. W. and Goodman, C. and Dillip, A. and Liana, J. and Mshinda, H. and Lengeler, C.	Improvements in access to malaria treatment in Tanzania after switch to artemisinin combination therapy and the introduction of accredited drug dispensing outlets - a provider perspective	2010		1
9	Alemu, T. and Jemal, A. and Gashe, F. and Suleman, S. and Sudhakar, S. and Fekadu, G.	Integrated pharmaceutical logistics system implementation in selected health facilities of Ethiopia: The case of four WOLLEGA ZONES	2021													1
10	Amoakoh-Coleman, M. and Agyepong, I. A. and Kayode, G. A. and Grobbee, D. E. and Klipstein-Grobusch, K. and Ansah, E. K.	Public health facility resource availability and provider adherence to first antenatal guidelines in a low resource setting in Accra, Ghana	2016								1
11	Amuasi, J. H. and Diap, G. and Blay-Nguah, S. and Boakye, I. and Karikari, P. E. and Dismas, B. and Karenzo, J. and Nsabiyumva, L. and Louie, K. S. and Kiechel, J. R.	Access to artesunate-amodiaquine, quinine and other anti-malarials: policy and markets in Burundi	2011			1
12	Amuasi, J. H. and Diap, G. and Nguah, S. B. and Karikari, P. and Boakye, I. and Jambai, A. and Lahai, W. K. and Louie, K. S. and Kiechel, J. R.	Access to artemisinin-combination therapy (ACT) and other anti-malarials: national policy and markets in Sierra Leone	2012				1
13	Anafi, S. B. and Kwanashie, H. O. and Muktar, H. M.	Pharmaceutical care of HIV/AIDS patients in a resource-poor setting	2011			1
14	Ansah, E. K. and Whitty, C. J. and Bart-Plange, C. and Gyapong, M.	Changes in the availability and affordability of subsidised artemisinin combination therapy in the private drug retail sector in rural Ghana: before and after the introduction of the AMFm subsidy	2016								1
15	Anteneh, Z. A. and Demilew, W. and Gebeyehu, E.	Dispensing practices in health care facilities of Bahir Dar City, Northwest Ethiopia	2016								1
16	Armstrong-Hough, M. and Kishore, S. P. and Byakika, S. and Mutungi, G. and Nunez-Smith, M. and Schwartz, J. I.	Disparities in availability of essential medicines to treat non-communicable diseases in Uganda: A Poisson analysis using the Service Availability and Readiness Assessment	2018										1
17	Armstrong-Hough, M. and Sharma, S. and Kishore, S. P. and Akiteng, A. R. and Schwartz, J. I.	Variation in the availability and cost of essential medicines for non-communicable diseases in Uganda: A descriptive time series analysis	2020												1
18	Aryeetey, G. C. and Nonvignon, J. and Amissah, C. and Buckle, G. and Aikins, M.	The effect of the National Health Insurance Scheme (NHIS) on health service delivery in mission facilities in Ghana: a retrospective study	2016								1
19	Asemahagn, M. A. and Alene, G. D. and Yimer, S. A.	Geographic Accessibility, Readiness, and Barriers of Health Facilities to Offer Tuberculosis Services in East Gojjam Zone, Ethiopia: A Convergent Parallel Design	2020												1
20	Ashigbie, P. G. and Rockers, P. C. and Laing, R. O. and Cabral, H. J. and Onyango, M. A. and Buleti, J. P. L. and Wirtz, V. J.	Availability and prices of medicines for non-communicable diseases at health facilities and retail drug outlets in Kenya: a cross-sectional survey in eight counties	2020												1
21	Asiimwe, C. and Gelvin, D. and Lee, E. and Ben Amor, Y. and Quinto, E. and Katureebe, C. and Sundaram, L. and Bell, D. and Berg, M.	Use of an innovative, affordable, and open-source short message service-based tool to monitor malaria in remote areas of Uganda	2011			1
22	Attaei, M. W. and Khatib, R. and McKee, M. and Lear, S. and Dagenais, G. and Igumbor, E. U. and AlHabib, K. F. and Kaur, M. and Kruger, L. and Teo, K. and Lanas, F. and Yusoff, K. and Oguz, A. and Gupta, R. and Yusufali, A. M. and Bahonar, A. and Kutty, R. and Rosengren, A. and Mohan, V. and Avezum, A. and Yusuf, R. and Szuba, A. and Rangarajan, S. and Chow, C. and Yusuf, S.	Availability and affordability of blood pressure-lowering medicines and the effect on blood pressure control in high-income, middle-income, and low-income countries: an analysis of the PURE study data	2017									1
23	Atukunda, E. C. and Brhlikova, P. and Agaba, A. G. and Pollock, A. M.	Civil Society Organizations and medicines policy change: a case study of registration, procurement, distribution and use of misoprostol in Uganda	2015							1
24	Auwal, F. and Dahiru, M. N. and Abdu-Aguye, S. N.	Availability and rationality of fixed dose combinations available in Kaduna, Nigeria	2019											1
25	Awucha, N. E. and Janefrances, O. C. and Meshach, A. C. and Henrietta, J. C. and Daniel, A. I. and Chidiebere, N. E.	Impact of the COVID-19 pandemic on consumers' access to essential medicines in Nigeria	2020												1
26	Babar, Z. U. D. and Lessing, C. and Mace, C. and Bissell, K.	The availability, pricing and affordability of three essential asthma medicines in 52 low- and middle-income countries	2013					1
27	Babar, Z. U. D. and Ramzan, S. and El-Dahiyat, F. and Tachmazidis, I. and Adebisi, A. and Hasan, S. S.	The availability, pricing, and affordability of essential diabetes medicines in 17 low-, middle-, and high-income countries	2019											1
28	Bagonza, J. and Rutebemberwa, E. and Eckmanns, T. and Ekirapa-Kiracho, E.	What influences availability of medicines for the community management of childhood illnesses in central Uganda? Implications for scaling up the integrated community case management programme	2015							1
29	Barakat, D. and Rockers, P. C. and Vian, T. and Onyango, M. A. and Laing, R. O. and Wirtz, V. J.	Access to asthma medicines at the household level in eight counties of Kenya	2018										1
30	Barrington, J. and Wereko-Brobby, O. and Ward, P. and Mwafongo, W. and Kungulwe, S.	SMS for Life: a pilot project to improve anti-malarial drug supply management in rural Tanzania using standard technology	2010		1
31	Batwala, V. and Magnussen, P. and Nuwaha, F.	Challenges to implementation of artemisinin combination therapy policy in Uganda	2010		1
32	Bay, N. and Juga, E. and Macuacua, C. and JoÃ£o, J. and Costa, M. and Stewart, S. and Mocumbi, A.	Assessment of care provision for hypertension at the emergency Department of an Urban Hospital in Mozambique	2019											1
33	Berhanemeskel, E. and Beedemariam, G. and Fenta, T. G.	HIV/AIDS related commodities supply chain management in public health facilities of Addis Ababa, Ethiopia: A cross-sectional survey	2016								1
34	Beyene, D. and Abuye, H. and Tilahun, G.	Effect of Auditable Pharmaceutical Services and Transaction System on Pharmaceutical Service Outcomes in Public Hospitals of SNNPR, Ethiopia	2020												1
35	Beyene, H. and Kassa, D. H. and Tadele, H. D. and Persson, L. and Defar, A. and Berhanu, D.	Factors associated with the referral of children with severe illnesses at primary care level in Ethiopia: a cross-sectional study	2021													1
36	Bigdeli, M. and Javadi, D. and Hoebert, J. and Laing, R. and Ranson, K. and Arhinful, D. and Jabbour, S. and Luiza, V. L. and Men, C. and Thi Kim, C. N. and Ntaganira, J. and Essomba, C. N. and Rashidian, A. and Selvaraj, S. and Syhakhang, L. and Zaidi, S.	Health policy and systems research in access to medicines: A prioritized agenda for low- and middle-income countries	2013					1
37	Bintabara, D. and Ernest, A. and Mpondo, B.	Health facility service availability and readiness to provide basic emergency obstetric and newborn care in a low-resource setting: evidence from a Tanzania National Survey	2019											1
38	Bintabara, D. and Mpondo, B. C. T.	Preparedness of lower-level health facilities and the associated factors for the outpatient primary care of hypertension: Evidence from Tanzanian national survey	2018										1
39	Bintabara, D. and Nakamura, K. and Ntwenya, J. and Seino, K. and Mpondo, B. C. T.	Adherence to standards of first-visit antenatal care among providers: A stratified analysis of Tanzanian facility-based survey for improving quality of antenatal care	2019											1
40	Bintabara, D. and Ngajilo, D.	Readiness of health facilities for the outpatient management of non-communicable diseases in a low-resource setting: an example from a facility-based cross-sectional survey in Tanzania	2020												1
41	Bintabara, D. and Shayo, F. K.	Disparities in availability of services and prediction of the readiness of primary healthcare to manage diabetes in Tanzania	2020												1
42	Binyaruka, P. and Borghi, J.	Improving quality of care through payment for performance: examining effects on the availability and stock-out of essential medical commodities in Tanzania	2017									1
43	Birabwa, C. and Bwambale, M. F. and Waiswa, P. and Mayega, R. W.	Quality and barriers of outpatient diabetes care in rural health facilities in Uganda - a mixed methods study	2019											1
44	Birabwa, C. and Murison, J. and Evans, V. and Obua, C. and Agaba, A. and Waako, P. and Pollock, A.	The availability of six tracer medicines in private medicine outlets in Uganda	2014						1
45	Bizimana, T. and Kayumba, P. C. and Heide, L.	Prices, availability and affordability of medicines in Rwanda	2020												1
46	Boateng, R. and Renner, L. and Petricca, K. and Gupta, S. and Denburg, A.	Health system determinants of access to essential medicines for children with cancer in Ghana	2020												1
47	Bonniface, M. and Nambatya, W. and Rajab, K.	An Evaluation of Antibiotic Prescribing Practices in a Rural Refugee Settlement District in Uganda	2021													1
48	Bravo, M. P. and Peratikos, M. B. and Muicha, A. S. and Mahagaja, E. and Alvim, M. F. S. and Green, A. F. and Wester, C. W. and Vermund, S. H.	Monitoring Pharmacy and Test Kit Stocks in Rural Mozambique: U.S. President's Emergency Plan for AIDS Relief Surveillance to Help Prevent Ministry of Health Shortages	2020												1
49	Brenner, S. and Wilhelm, D. and Lohmann, J. and Kambala, C. and Chinkhumba, J. and Muula, A. S. and De Allegri, M.	Implementation research to improve quality of maternal and newborn health care, Malawi	2017									1
50	Briggs, J. and Embrey, M. and Maliqi, B. and Hedman, L. and Requejo, J.	How to assure access of essential RMNCH medicines by looking at policy and systems factors: an analysis of countdown to 2015 countries	2018										1
51	Carapinha, J. L. and Ross-Degnan, D. and Desta, A. T. and Wagner, A. K.	Health insurance systems in five Sub-Saharan African countries: medicine benefits and data for decision making	2010		1
52	Carasso, B. S. and Lagarde, M. and Tesfaye, A. and Palmer, N.	Availability of essential medicines in Ethiopia: an efficiency-equity trade-off?	2009	1
53	Casey, S. E. and Mitchell, K. T. and Amisi, I. M. and Haliza, M. M. and Aveledi, B. and Kalenga, P. and Austin, J.	Use of facility assessment data to improve reproductive health service delivery in the Democratic Republic of the Congo	2009	1
54	Chalker, J. C. and Vialle-Valentin, C. and Liana, J. and Mbwasi, R. and Semali, I. A. and Kihiyo, B. and Shekalaghe, E. and Dillip, A. and Kimatta, S. and Valimba, R. and Embrey, M. and Lieber, R. and Rutta, E. and Johnson, K. and Ross-Degnan, D.	What roles do accredited drug dispensing outlets in Tanzania play in facilitating access to antimicrobials? Results of a multi-method analysis	2015							1
55	Cham, M. and Sundby, J. and Vangen, S.	Availability and quality of emergency obstetric care in Gambia's main referral hospital: women-users' testimonies	2009	1
56	Chandani, Y. and Duffy, M. and Lamphere, B. and Noel, M. and Heaton, A. and Andersson, S.	Quality improvement practices to institutionalize supply chain best practices for iCCM: Evidence from Rwanda and Malawi	2017									1
57	Chandani, Y. and Noel, M. and Pomeroy, A. and Andersson, S. and Pahl, M. K. and Williams, T.	Factors affecting availability of essential medicines among community health workers in Ethiopia, Malawi, and Rwanda: solving the last mile puzzle	2012				1
58	Chigome, A. K. and Matlala, M. and Godman, B. and Meyer, J. C.	Availability and Use of Therapeutic Interchange Policies in Managing Antimicrobial Shortages among South African Public Sector Hospitals; Findings and Implications	2019											1
59	Chikowe, I. and Mwapasa, V. and Kengne, A. P.	Analysis of rural health centres preparedness for the management of diabetic patients in Malawi	2018										1
60	Choi, Y. and Ametepi, P.	Comparison of medicine availability measurements at health facilities: evidence from Service Provision Assessment surveys in five sub-Saharan African countries	2013					1
61	Chomba, E. N. and Haworth, A. and Mbewe, E. and Atadzhanov, M. and Ndubani, P. and Kansembe, H. and Birbeck, G. L.	The current availability of antiepileptic drugs in Zambia: Implications for the ILAE/WHO "out of the shadows" campaign	2010		1
62	Chow, C. K. and Ramasundarahettige, C. and Hu, W. and AlHabib, K. F. and Avezum, A., Jr. and Cheng, X. and Chifamba, J. and Dagenais, G. and Dans, A. and Egbujie, B. A. and Gupta, R. and Iqbal, R. and Ismail, N. and Keskinler, M. V. and Khatib, R. and Kruger, L. and Kumar, R. and Lanas, F. and Lear, S. and Lopez-Jaramillo, P. and McKee, M. and Mohammadifard, N. and Mohan, V. and Mony, P. and Orl …	Availability and affordability of essential medicines for diabetes across high-income, middle-income, and low-income countries: a prospective epidemiological study	2018										1
63	Chukwuocha, U. M. and Nwakwuo, G. C. and Mmerole, I.	Artemisinin-based combination therapy: knowledge and perceptions of patent medicine dealers in Owerri Metropolis, Imo State, Nigeria and implications for compliance with current malaria treatment protocol	2013					1
64	Cohen, J. L. and Yadav, P. and Moucheraud, C. and Alphs, S. and Larson, P. S. and Arkedis, J. and Massaga, J. and Sabot, O.	Do price subsidies on artemisinin combination therapy for malaria increase household use? Evidence from a repeated cross-sectional study in remote regions of Tanzania	2013					1
65	Cole, C. P. and Routledge, P.	An evaluation of rational prescribing in hospital outpatient practice in Sierra Leone and assessment of affordability of a prescription as an outcome	2018										1
66	Coyle, R. M. and Harrison, H. L.	Emergency care capacity in Freetown, Sierra Leone: A service evaluation	2015							1
67	Damtie, T. A. and Ibrahim, A. J. and Yikna, B. B.	Supply Chain Management Performance of HIV/AIDS Commodities and Factors Affecting It at Health Facilities of SNNPRS of Ethiopia; from the Perspective of Achieving 90-90-90 Strategies	2020												1
68	Daniel, G. and Tegegnework, H. and Demissie, T. and Reithinger, R.	Pilot assessment of supply chains for pharmaceuticals and medical commodities for malaria, tuberculosis and HIV infection in Ethiopia	2011			1
69	Dassah, E. and Aldersey, H. M. and McColl, M. A. and Davison, C.	'When I don't have money to buy the drugs, I just manage.'-Exploring the lived experience of persons with physical disabilities in accessing primary health care services in rural Ghana	2018										1
70	Davis, B. and Ladner, J. and Sams, K. and Tekinturhan, E. and de Korte, D. and Saba, J.	Artemisinin-based combination therapy availability and use in the private sector of five AMFm phase 1 countries	2013					1
71	Dean, L. and Ozano, K. and Adekeye, O. and Dixon, R. and Fung, E. G. and Gyapong, M. and Isiyaku, S. and Kollie, K. and Kukula, V. and Lar, L. and MacPherson, E. and Makia, C. and Kouokam Magne, E. and Nnamdi, D. B. and Mue Nji, T. and Ntuen, U. and Oluwole, A. and Piotrowski, H. and Siping, M. and Tchoffo, M. N. and Tchuem TchuentÃ©, L. A. and Thomson, R. and Tsey, I. and Wanji, S. and Yashiyi, …	Neglected Tropical Diseases as a 'litmus test' for Universal Health Coverage? Understanding who is left behind and why in Mass Drug Administration: Lessons from four country contexts	2019											1
72	Defar, A. and Getachew, T. and Taye, G. and Tadele, T. and Getnet, M. and Shumet, T. and Molla, G. and Gonfa, G. and Teklie, H. and Tadesse, A. and Bekele, A.	Quality antenatal care services delivery at health facilities of Ethiopia, assessment of the structure/input of care setting	2020												1
73	Dekker, A. M. and Amon, J. J. and le Roux, K. W. and Gaunt, C. B.	"What is killing me most": chronic pain and the need for palliative care in the Eastern Cape, South Africa	2012				1
74	Dellepiane, N. and Akanmori, B. D. and Gairola, S. and Jadhav, S. S. and Parker, C. and Rodriguez, C. and Srivastava, S.	Regulatory Pathways That Facilitated Timely Registration of a New Group A Meningococcal Conjugate Vaccine for Africa's Meningitis Belt Countries	2015							1
75	Demessie, M. B. and Workneh, B. D. and Mohammed, S. A. and Hailu, A. D.	Availability of Tracer Drugs and Implementation of Their Logistic Management Information System in Public Health Facilities of Dessie, North-East Ethiopia	2020												1
76	Desalu, O. O. and Onyedum, C. C. and Iseh, K. R. and Salawu, F. K. and Salami, A. K.	Asthma in Nigeria: are the facilities and resources available to support internationally endorsed standards of care?	2011			1
77	Droti, B. and O'Neill, K. P. and Mathai, M. and Yao Tsidi Dovlo, D. and Robertson, J.	Poor availability of essential medicines for women and children threatens progress towards Sustainable Development Goal 3 in Africa	2019											1
78	Dzudie, A. and Njume, E. and Ab and a, M. and Aminde, L. and Hamadou, B. and Dzekem, B. and Azabji, M. and Doualla, M. S. and Ngowe, M. and Kengne, A. P.	Availability, cost and affordability of essential cardiovascular disease medicines in the south west region of Cameroon: Preliminary findings from the Cameroon science for disease study	2020												1
79	Egere, U. and Shayo, E. and Ntinginya, N. and Osman, R. and Noory, B. and Mpagama, S. and Hussein, E. and Tolhurst, R. and Obasi, A. and Mortimer, K. and Sony, A. E. and Taegtmeyer, M.	Management of chronic lung diseases in Sudan and Tanzania: how ready are the country health systems?	2021													1
80	Ekenna, A. and Itanyi, I. U. and Nwokoro, U. and Hirschhorn, L. R. and Uzochukwu, B.	How ready is the system to deliver primary healthcare? Results of a primary health facility assessment in Enugu State, Nigeria	2020												1
81	Ekhaguere, O. A. and Ayede, A. I. and Ezeaka, C. V.	Is caffeine available and affordable in low and middle-income countries? A survey in sub-Saharan Africa	2020												1
82	Embrey, M. and Vialle-Valentin, C. and Dillip, A. and Kihiyo, B. and Mbwasi, R. and Semali, I. A. and Chalker, J. C. and Liana, J. and Lieber, R. and Johnson, K. and Rutta, E. and Kimatta, S. and Shekalaghe, E. and Valimba, R. and Ross-Degnan, D.	Understanding the Role of Accredited Drug Dispensing Outlets in Tanzania's Health System	2016								1
83	Emmanuel Awucha, N. and Chinelo Janefrances, O. and Chima Meshach, A. and Chiamaka Henrietta, J. and Ibilolia Daniel, A. and Esther Chidiebere, N.	Impact of the COVID-19 Pandemic on Consumers' Access to Essential Medicines in Nigeria	2020												1
84	Ewen, M. and Joosse, H. J. and Beran, D. and Laing, R.	Insulin prices, availability and affordability in 13 low-income and middle-income countries	2019											1
85	Ewen, M. and Kaplan, W. and Gedif, T. and Justin-Temu, M. and Vialle-Valentin, C. and Mirza, Z. and Regeer, B. and Zweekhorst, M. and Laing, R.	Prices and availability of locally produced and imported medicines in Ethiopia and Tanzania	2017									1
86	Freeman, A. and Kwarteng, A. and Febir, L. G. and Amenga-Etego, S. and Owusu-Agyei, S. and Asante, K. P.	Two years post affordable medicines facility for malaria program: availability and prices of anti-malarial drugs in central Ghana	2017									1
87	Getachew, T. and Abebe, S. M. and Yitayal, M. and BergstrÃ¶m, A. and Persson, L. A. and Berhanu, D.	Health extension workers' perceived health system context and health post preparedness to provide services: a cross-sectional study in four Ethiopian regions	2021													1
88	Gidebo, K. D. and Summoro, T. S. and Kanche, Z. Z. and Woticha, E. W.	Assessment of drug use patterns in terms of the WHO patient-care and facility indicators at four hospitals in Southern Ethiopia: a cross-sectional study	2016								1
89	Gils, T. and Bossard, C. and Verdonck, K. and Owiti, P. and Casteels, I. and Mashako, M. and Van Cutsem, G. and Ellman, T.	Stockouts of HIV commodities in public health facilities in Kinshasa: Barriers to end HIV	2018										1
90	Gonah, L. and Moodley, I. and Hlongwana, K.	Capacity of antiretroviral therapy sites for managing NCDs in people living with HIV in Zimbabwe	2020												1
91	Goshu, E. M. and Gemeda, L. A.	Challenges and associated factors of anesthesia practice in Ethiopia	2020												1
92	Gupta, N. and Coates, M. M. and Bekele, A. and Dupuy, R. and FÃ©nelon, D. L. and Gage, A. D. and Getachew, T. and Karmacharya, B. M. and Kwan, G. F. and Lulebo, A. M. and Masiye, J. K. and Mayige, M. T. and Ndour Mbaye, M. and Mridha, M. K. and Park, P. H. and Dagnaw, W. W. and Wroe, E. B. and Bukhman, G.	Availability of equipment and medications for non-communicable diseases and injuries at public first-referral level hospitals: a cross-sectional analysis of service provision assessments in eight low-income countries	2020												1
93	Gutema, G. and Engidawork, E.	Affordability of commonly prescribed antibiotics in a large tertiary teaching hospital in Ethiopia: a challenge for the national drug policy objective	2018										1
94	Hagen, N. and Khuluza, F. and Heide, L.	Quality, availability and storage conditions of oxytocin and misoprostol in Malawi	2020												1
95	Hailu, A. D. and Mohammed, S. A.	Availability, price, and affordability of WHO priority maternal and child health medicine in public health facilities of Dessie, north-East Ethiopia	2020												1
96	Hamdi, H. and Ba, O. and Niang, S. and Ntizimira, C. and Mbengue, M. and Coulbary, A. S. and Niang, R. and Parsons, M. and Amon, J. J. and Lohman, D.	Palliative Care Need and Availability in Four Referral Hospitals in Senegal: Results from a Multicomponent Assessment	2018										1
97	Haque, M. and Abubakar, A. R. and Ogunleye, O. O. and Sani, I. H. and Sefah, I. and Kurdi, A. and Islam, S. and Godman, B.	Changes in Availability, Utilization, and Prices of Medicines and Protection Equipment for COVID-19 in an Urban Population of Northern Nigeria	2021													1
98	Harding, R. and Simms, V. and Penfold, S. and Downing, J. and Powell, R. A. and Mwangi-Powell, F. and Namisango, E. and Morel and , S. and Gikaara, N. and Atieno, M. and Kataike, J. and Nsubuga, C. and Munene, G. and Banga, G. and Higginson, I. J.	Availability of essential drugs for managing HIV-related pain and symptoms within 120 PEPFAR-funded health facilities in East Africa: a cross-sectional survey with onsite verification	2014						1
99	Hategeka, C. and Shoveller, J. and Tuyisenge, L. and Kenyon, C. and Cechetto, D. F. and Lynd, L. D.	Pediatric emergency care capacity in a low-resource setting: An assessment of district hospitals in Rwanda	2017									1
100	Hunie, M. and Desse, T. and Fenta, E. and Teshome, D. and Gelaw, M. and Gashaw, A.	Availability of Emergency Drugs and Essential Equipment in Intensive Care Units in Hospitals of Ethiopia: A Multicenter Cross-Sectional Study	2020												1
101	Idindili, B. and Zaeem, U. H. and Ayella, S. and Thawar, S. G. and Selemani, M. and Dragana, S. and Kallage, J.	Factors influencing implementation of integrated management of childhood illness in Lindi Region, Southern Tanzania	2018										1
102	Iwu, C. J. and Ngcobo, N. and McCaul, M. and Mangqalaza, H. and Magwaca, A. and Chikte, U. and Wiysonge, C. S.	Vaccine stock management in primary health care facilities in OR Tambo District, Eastern Cape, South Africa	2020												1
103	Jammalamadugu, S. B. and Mosime, B. and Masupe, T. and Habte, D.	Assessment of the household availability of oral rehydration salt in rural Botswana	2013					1
104	Jingi, A. M. and Noubiap, J. J. N. and Onana, A. E. and Nansseu, J. R. N. and Wang, B. and Kingue, S. and Kengne, A. P.	Access to diagnostic tests and essential medicines for cardiovascular diseases and diabetes care: Cost, availability and affordability in the west region of Cameroon	2014						1
105	Jost, J. and Raharivelo, A. and Ratsimbazafy, V. and Nizard, M. and Auditeau, E. and Newton, C. R. and Preux, P. M.	Availability and cost of major and first-line antiepileptic drugs: a comprehensive evaluation in the capital of Madagascar	2016								1
106	Kabunga, L. N. and Mujasi, P.	Does access to credit services influence availability of essential child medicines and licensing status among private medicine retail outlets in Uganda?	2017									1
107	Kagashe, G. A. B. and Maregesi, S. M. and Mashaka, A.	Availability, awareness, attitude and knowledge of emergency contraceptives in Dar Es Salaam	2014						1
108	Kaiser, A. H. and Hehman, L. and Forsberg, B. C. and Simangolwa, W. and Sundewall, J.	Availability, prices and affordability of essential medicines for treatment of diabetes and hypertension in private pharmacies in Zambia	2019											1
109	Kamuhabwa, A. A. R. and Twaha, K.	Availability and affordability of essential antibiotics for pediatrics in semi-rural areas in Tanzania	2016								1
110	Kananura, R. M. and Kiwanuka, S. N. and Ekirapa-Kiracho, E. and Waiswa, P.	Persisting demand and supply gap for maternal and newborn care in eastern Uganda: a mixed-method cross-sectional study	2017									1
111	Kangwana, B. B. and Njogu, J. and Wasunna, B. and Kedenge, S. V. and Memusi, D. N. and Goodman, C. A. and Zurovac, D. and Snow, R. W.	Malaria drug shortages in Kenya: a major failure to provide access to effective treatment	2009	1
112	Kangwana, B. P. and Kedenge, S. V. and Noor, A. M. and Alegana, V. A. and Ny and igisi, A. J. and it, J. and Fegan, G. W. and Todd, J. E. and Brooker, S. and Snow, R. W. and Goodman, C. A.	The impact of retail-sector delivery of artemether-lumefantrine on malaria treatment of children under five in Kenya: a cluster randomized controlled trial	2011			1
113	Katende, D. and Mutungi, G. and Baisley, K. and Biraro, S. and Ikoona, E. and Peck, R. and Smeeth, L. and Hayes, R. and Munderi, P. and Grosskurth, H.	Readiness of Ugandan health services for the management of outpatients with chronic diseases	2015							1
114	Kebede, O. and Tilahun, G.	Inventory management performance for family planning, maternal and child health medicines in public health facilities of West Wollega zone, Ethiopia	2021													1
115	Kefale, A. T. and Shebo, H. H.	Availability of essential medicines and pharmaceutical inventory management practice at health centers of Adama town, Ethiopia	2019											1
116	Khatib, R. and McKee, M. and Shannon, H. and Chow, C. and Rangarajan, S. and Teo, K. and Wei, L. and Mony, P. and Mohan, V. and Gupta, R. and Kumar, R. and Vijayakumar, K. and Lear, S. A. and Diaz, R. and Avezum, A. and Lopez-Jaramillo, P. and Lanas, F. and Yusoff, K. and Ismail, N. and Kazmi, K. and Rahman, O. and Rosengren, A. and Monsef, N. and Kelishadi, R. and Kruger, A. and Puoane, T. and S…	Availability and affordability of cardiovascular disease medicines and their effect on use in high-income, middle-income, and low-income countries: an analysis of the PURE study data	2016								1
117	Khuluza, F. and Haefele-Abah, C.	The availability, prices and affordability of essential medicines in Malawi: A cross-sectional study	2019											1
118	Khuluza, F. and Heide, L.	Availability and affordability of antimalarial and antibiotic medicines in Malawi	2017									1
119	Kibira et al	Medicine Price Monitor, Jul-Sep 2009	2009	1
120	Kibira et al	Medicines Price Monitor, Apr-June 2010	2010		1
121	Kibira, D. and Kitutu, F. E. and Merrett, G. B. and Mantel-Teeuwisse, A. K.	Availability, prices and affordability of UN Commission's lifesaving medicines for reproductive and maternal health in Uganda	2017									1
122	Kibira, D. and Ooms, G. I. and van den Ham, H. A. and Namugambe, J. S. and Reed, T. and Leufkens, H. G. and Mantel-Teeuwisse, A.	Access to oxytocin and misoprostol for management of postpartum haemorrhage in Kenya, Uganda and Zambia: a cross-sectional assessment of availability, prices and affordability	2021													1
123	Kibira, D. and Ssebagereka, A. and van den Ham, H. A. and Opigo, J. and Katamba, H. and Seru, M. and Reed, T. and Leufkens, H. G. and Mantel-Teeuwisse, A. K.	Trends in access to anti-malarial treatment in the formal private sector in Uganda: an assessment of availability and affordability of first-line anti-malarials and diagnostics between 2007 and 2018	2021													1
124	Kibirige, D. and Atuhe, D. and Kampiire, L. and Kiggundu, D. S. and Donggo, P. and Nabbaale, J. and Mwebaze, R. M. and Kalyesubula, R. and Lumu, W.	Access to medicines and diagnostic tests integral in the management of diabetes mellitus and cardiovascular diseases in Uganda: insights from the ACCODAD study	2017									1
125	Kibirige, D. and Kampiire, L. and Atuhe, D. and Mwebaze, R. and Katagira, W. and Muttamba, W. and Nant and a, R. and Worodria, W. and Kirenga, B.	Access to affordable medicines and diagnostic tests for asthma and COPD in sub Saharan Africa: the Ugandan perspective	2017									1
126	Kioko, U. and Riley, C. and Dellicour, S. and Were, V. and Ouma, P. and Gutman, J. and Kariuki, S. and Omar, A. and Desai, M. and Buff, A. M.	A cross-sectional study of the availability and price of anti-malarial medicines and malaria rapid diagnostic tests in private sector retail drug outlets in rural Western Kenya, 2013	2016								1
127	Kusemererwa, D. and Alban, A. and Obua, O. T. and Trap, B.	An exploratory study on equity in funding allocation for essential medicines and health supplies in Uganda's public sector	2016								1
128	Kuwawenaruwa, A. and Tediosi, F. and Metta, E. and Obrist, B. and Wiedenmayer, K. and Msamba, V. S. and Wyss, K.	Acceptability of a Prime Vendor System in Public Healthcare Facilities in Tanzania	2020												1
129	Kuwawenaruwa, A. and Wyss, K. and Wiedenmayer, K. and Metta, E. and Tediosi, F.	The effects of medicines availability and stock-outs on household's utilization of healthcare services in Dodoma region, Tanzania	2020												1
130	Larson, P. S. and Yadav, P. and Alphs, S. and Arkedis, J. and Massaga, J. and Sabot, O. and Cohen, J. L.	Diffusion of subsidized ACTs in accredited drug shops in Tanzania: determinants of stocking and characteristics of early and late adopters	2013					1
131	Lee, E. H. and Olsen, C. H. and Koehlmoos, T. and Masuoka, P. and Stewart, A. and Bennett, J. W. and Mancuso, J.	A cross-sectional study of malaria endemicity and health system readiness to deliver services in Kenya, Namibia and Senegal	2017									1
132	Leung, N. H. Z. and Chen, A. and Yadav, P. and Gallien, J.	The impact of inventory management on stock-outs of essential drugs in sub-Saharan Africa: Secondary analysis of a field experiment in Zambia	2016								1
133	Loveday, M. and Scott, V. and McLoughlin, J. and Amien, F. and Zweigenthal, V.	Assessing care for patients with TB/HIV/STI infections in a rural district in KwaZulu-Natal	2011			1
134	Lunze, K. and Biemba, G. and Lawrence, J. J. and MacLeod, W. B. and Yeboah-Antwi, K. and Musokotwane, K. and Ajayi, T. and Mutembo, S. and Puta, C. and Earle, D. and Steketee, R. and Hamer, D. H.	Clinical management of children with fever: a cross-sectional study of quality of care in rural Zambia	2017									1
135	Magadzire, B. P. and Budden, A. and Ward, K. and Jeffery, R. and ers, D.	Frontline health workers as brokers: provider perceptions, experiences and mitigating strategies to improve access to essential medicines in South Africa	2014						1
136	Magadzire, B. P. and Marchal, B. and Ward, K.	Novel models to improve access to medicines for chronic diseases in South Africa: an analysis of stakeholder perspectives on community-based distribution models	2016								1
137	Maiga, D. and Williams-Jones, B.	Assessment of the impact of market regulation in Mali on the price of essential medicines provided through the private sector	2010		1
138	Maloney, K. and Ward, A. and Krenz, B. and Petty, N. and Bryson, L. and Dolkart, C. and Visser, T. and Le Menach, A. and Scott, V. K. and Cohen, J. M. and Mtumbuka, E. and Mkude, S.	Expanding access to parasite-based malaria diagnosis through retail drug shops in Tanzania: evidence from a randomized trial and implications for treatment	2017									1
139	Manji, I. and Manyara, S. M. and Jakait, B. and Ogallo, W. and Hagedorn, I. C. and Lukas, S. and Kosgei, E. J. and Pastakia, S. D.	The Revolving Fund Pharmacy Model: backing up the Ministry of Health supply chain in western Kenya	2016								1
140	Masters, S. H. and Burstein, R. and DeCenso, B. and Moore, K. and Haakenstad, A. and Ikilezi, G. and Achan, J. and Osei, I. and Garshong, B. and Kisia, C. and Njuguna, P. and Babigumira, J. and Kumar, S. and Hanlon, M. and Gakidou, E.	Pharmaceutical availability across levels of care: evidence from facility surveys in Ghana, Kenya, and Uganda	2014						1
141	Mathewos Oridanigo, E. and Beyene Salgedo, W. and Gebissa Kebene, F.	Affordability of Essential Medicines and Associated Factors in Public Health Facilities of Jimma Zone, Southwest Ethiopia	2021													1
142	Mattila, P. O. and Babar, Z. U. and Suleman, F.	Assessing the prices and affordability of oncology medicines for three common cancers within the private sector of South Africa	2021													1
143	McDougal, L. and Moteetee, M. M. and Mohai, F. and Mphale, M. and Mahanty, B. and Motaung, B. and Ankrah, V. and Reynolds, M. and Legins, K. and Tiam, A. and Luo, C. and McClure, C. and Binkin, N.	Lesotho's minimum PMTCT package: lessons learned for combating vertical HIV transmission using co-packaged medicines	2012				1
144	Mendis, S. and Al Bashir, I. and Dissanayake, L. and Varghese, C. and Fadhil, I. and Marhe, E. and Sambo, B. and Mehta, F. and Elsayad, H. and Sow, I. and Algoe, M. and Tennakoon, H. and Truong, L. D. and Lan, L. T. T. and Huiuinato, D. and Hewageegana, N. and Fahal, N. A. W. and Mebrhatu, G. and Tshering, G. and Chestnov, O.	Gaps in capacity in primary care in low-resource settings for implementation of essential noncommunicable disease interventions	2012				1
145	Mensah, K. B. and Mensah, A. B. B. and Bangalee, V. and Padayachee, N. and Oosthuizen, F.	Evaluating essential medicines for treating childhood cancers: availability, price and affordability study in Ghana	2021													1
146	Metta, E. and Haisma, H. and Kessy, F. and Geubbels, E. and Hutter, I. and Bailey, A.	"It is the medicines that keep us alive": lived experiences of diabetes medication use and continuity among adults in Southeastern Tanzania	2015							1
147	Mfinanga, G. S. and Kimaro, G. D. and Ngadaya, E. and Massawe, S. and Mt and u, R. and Shayo, E. H. and Kahwa, A. and Achola, O. and Mutungi, A. and Knight, R. and Armbruster, D. and Sintasath, D. and Kitua, A. and Stanton, C.	Health facility-based Active Management of the Third Stage of Labor: findings from a national survey in Tanzania	2009	1
148	Mhlanga, B. S. and Suleman, F.	Price, availability and affordability of medicines	2014						1
149	Michael, D. and Mkunde, S. P.	The malaria testing and treatment landscape in mainland Tanzania, 2016	2017									1
150	Mikkelsen-Lopez, I. and Shango, W. and Barrington, J. and Ziegler, R. and Smith, T. and deSavigny, D.	The challenge to avoid anti-malarial medicine stock-outs in an era of funding partners: the case of Tanzania	2014						1
151	Mikkelsen-Lopez, I. and Tediosi, F. and Abdallah, G. and Njozi, M. and Amuri, B. and Khatib, R. and Manzi, F. and de Savigny, D.	Beyond antimalarial stock-outs: implications of health provider compliance on out-of-pocket expenditure during care-seeking for fever in South East Tanzania	2013					1
152	Millogo, O. and Doamba, J. E. O. and SiÃ©, A. and Utzinger, J. and Vounatsou, P.	Constructing a malaria-related health service readiness index and assessing its association with child malaria mortality: an analysis of the Burkina Faso 2014 SARA data	2021													1
153	Mkoka, D. A. and Goicolea, I. and Kiwara, A. and Mwangu, M. and Hurtig, A. K.	Availability of drugs and medical supplies for emergency obstetric care: experience of health facility managers in a rural District of Tanzania	2014						1
154	Modisakeng, C. and Matlala, M. and Godman, B. and Meyer, J. C.	Medicine shortages and challenges with the procurement process among public sector hospitals in South Africa; findings and implications	2020												1
155	Mokaya, J. and Dotchin, C. L. and Gray, W. K. and Hooker, J. and Walker, R. W.	The Accessibility of Parkinson's Disease Medication in Kenya: Results of a National Survey	2016								1
156	Mpanya, G. and Tshefu, A. and Likwela, J. L.	The malaria testing and treatment market in Kinshasa, Democratic Republic of the Congo, 2013	2017									1
157	Mujinja, P. G. and Mackintosh, M. and Justin-Temu, M. and Wuyts, M.	Local production of pharmaceuticals in Africa and access to essential medicines: 'urban bias' in access to imported medicines in Tanzania and its policy implications	2014						1
158	Mukundiyukuri, J. P. and Irakiza, J. J. and Nyirahabimana, N. and Ng'ang'a, L. and Park, P. H. and Ngoga, G. and El-Khatib, Z. and Nditunze, L. and Dusengeyezu, E. and Rusangwa, C. and Mpunga, T. and Mubiligi, J. and Hedt-Gauthier, B.	Availability, Costs and Stock-Outs of Essential NCD Drugs in Three Rural Rwandan Districts	2020												1
159	Musinguzi, G. and Bastiaens, H. and Wanyenze, R. K. and Mukose, A. and Van Geertruyden, J. P. and Nuwaha, F.	Capacity of Health Facilities to Manage Hypertension in Mukono and Buikwe Districts in Uganda: Challenges and Recommendations	2015							1
160	Mwencha, M. and Rosen, J. E. and Spisak, C. and Watson, N. and Kisoka, N. and Mberesero, H.	Upgrading Supply Chain Management Systems to Improve Availability of Medicines in Tanzania: Evaluation of Performance and Cost Effects	2017									1
161	Mwita, S. and Tunzo, N. and e, M. and Hamasaki, K.	Availability of prescribed medicines for elders at Sekou-Toure regional referral hospital in Mwanza, Tanzania	2017									1
162	Naidoo, K. and Suleman, F.	Evaluating the impact of single exit pricing (SEP) on medicine product withdrawal from the private healthcare market in South Africa	2021													1
163	Nakiwala, S. R.	Capacity of Lower Level Health Centres to Provide Comprehensive HIV/AIDS Care: Case Study of Health Centre IVS in Masaka District; Uganda	2009	1
164	Namisango, E. and Ntege, C. and Luyirika, E. B. and Kiyange, F. and Allsop, M. J.	Strengthening pharmaceutical systems for palliative care services in resource limited settings: piloting a mHealth application across a rural and urban setting in Uganda	2016								1
165	Ndagire, E. and Kawakatsu, Y. and Nalubwama, H. and Atala, J. and Sarnacki, R. and Pulle, J. and Kyarimpa, R. and Mwima, R. and Kansiime, R. and Okello, E. and Lwabi, P. and Beaton, A. and Sable, C. and Watkins, D.	Examining the Ugandan health system's readiness to deliver rheumatic heart disease-related services	2021													1
166	Negera, G. and Merga, H. and Gudeta, T.	Health professionals' perception of pharmaceuticals procurement performance in public health facilities in Southwestern Ethiopia	2021													1
167	Ng, G. and Raskin, E. and Wirtz, V. J. and Banks, K. P. and Laing, R. O. and Kiragu, Z. W. and Rockers, P. C. and Onyango, M. A.	Coping with access barriers to non-communicable disease medicines: qualitative patient interviews in eight counties in Kenya	2021													1
168	Nsabagasani, X. and Ogwal-Okeng, J. and Mbonye, A. and Ssengooba, F. and Muhumuza, S. and Hansen, E. H.	Availability and utilization of the WHO recommended priority lifesaving medicines for under five-year old children in public health facilities in Uganda: a cross-sectional survey	2015							1
169	Nyarko, K. M. and Ameme, D. K. and Ocansey, D. and Commeh, E. and Markwei, M. T. and Ohene, S. A.	Capacity assessment of selected health care facilities for the pilot implementation of Package for Essential Non-communicable Diseases (PEN) intervention in Ghana	2016								1
170	Obakiro, S. B. and Kiyimba, K. and Napyo, A. and Kanyike, A. M. and Mayoka, W. J. and Nnassozi, A. G. and Aguti, B. and Akech, G. M. and Waako, J. P.	Appropriateness and affordability of prescriptions to diabetic patients attending a tertiary hospital in Eastern Uganda: A retrospective cross-sectional study	2021													1
171	Ocan, M. and Bbosa, G. S. and Waako, P. and Ogwal-Okeng, J. and Obua, C.	Factors predicting home storage of medicines in Northern Uganda	2014						1
172	O'Connell, K. A. and Gatakaa, H. and Poyer, S. and Njogu, J. and Evance, I. and Munroe, E. and Solomon, T. and Goodman, C. and Hanson, K. and Zinsou, C. and Akulayi, L. and Raharinjatovo, J. and Arogundade, E. and Buyungo, P. and Mpasela, F. and Adjibabi, C. B. and Agbango, J. A. and Ramaros and ratana, B. F. and Coker, B. and Rubahika, D. and Hamainza, B. and Chapman, S. and Shewchuk, T. and Cha…	Got ACTs? Availability, price, market share and provider knowledge of anti-malarial medicines in public and private sector outlets in six malaria-endemic countries	2011			1
173	Ogbodu Olubumni, M. and Maputle Maria, S. and Jabu, M.	Nursesâ€™ perceptions about stock-outs of essential medicines at primary health care facilities in Vhembe District, South Africa	2019											1
174	Okubadejo, N. U. and Ojo, O. O. and Wahab, K. W. and Abubakar, S. A. and Obiabo, O. Y. and Salawu, F. K. and Nwazor, E. O. and Agabi, O. P. and Oshinaike, O. O.	A Nationwide Survey of Parkinson's Disease Medicines Availability and Affordability in Nigeria	2019											1
175	Ongarora, D. and Karumbi, J. and Minnaard, W. and Abuga, K. and Okungu, V. and Kibwage, I.	Medicine Prices, Availability, and Affordability in Private Health Facilities in Low-Income Settlements in Nairobi County, Kenya	2019											1
176	Onyango, M. A. and Vian, T. and Hirsch, I. and Salvi, D. D. and Laing, R. and Rockers, P. C. and Ashigbie, P. G. and Wirtz, V. J.	Perceptions of Kenyan adults on access to medicines for non-communicable diseases: A qualitative study	2018										1
177	Ooms, G. I. and Kibira, D. and Reed, T. and van den Ham, H. A. and Mantel-Teeuwisse, A. K. and Buckl and -Merrett, G.	Access to sexual and reproductive health commodities in East and Southern Africa: a cross-country comparison of availability, affordability and stock-outs in Kenya, Tanzania, Uganda and Zambia	2020												1
178	Ooms, G. I. and van Oirschot, J. and Waldmann, B. and von Bernus, S. and van den Ham, H. A. and Mantel-Teeuwisse, A. K. and Reed, T.	The Current State of Snakebite Care in Kenya, Uganda, and Zambia: Healthcare Workers' Perspectives and Knowledge, and Health Facilities' Treatment Capacity	2021													1
179	Oppong, S. and Kretchy, I. A. and Imbeah, E. P. and Afrane, B. A.	Managing mental illness in Ghana: the state of commonly prescribed psychotropic medicines	2016								1
180	Orji, I. A. and Baldridge, A. S. and Omitiran, K. and Guo, M. and Ajisegiri, W. S. and Ojo, T. M. and Shedul, G. and ula, N. R. and Hirschhorn, L. R. and Huffman, M. D. and Ojji, D. B.	Capacity and site readiness for hypertension control program implementation in the Federal Capital Territory of Nigeria: a cross-sectional study	2021													1
181	Orubu, E. S. F. and Robert, F. O. and Samuel, M. and Megbule, D.	Access to essential cardiovascular medicines for children: a pilot study of availability, price and affordability in Nigeria	2019											1
182	Osei, K. A. and Cox, S. M. and Nichols, K. K.	Dry Eye Disease Practice in Ghana: Diagnostic Perspectives, Treatment Modalities, and Challenges	2020												1
183	Oyando, R. and Njoroge, M. and Nguhiu, P. and Kirui, F. and Mbui, J. and Sigilai, A. and Bukania, Z. and Obala, A. and Munge, K. and Etyang, A. and Barasa, E.	Patient costs of hypertension care in public health care facilities in Kenya	2019											1
184	Oyekale, A. S.	Assessment of primary health care facilities' service readiness in Nigeria	2017									1
185	Ozoh, O. B. and Eze, J. N. and Garba, B. I. and Ojo, O. O. and Okorie, E. M. and Yiltok, E. and Okoli, C. V. and Hammangabdo, A. and Beran, D.	Nationwide survey of the availability and affordability of asthma and COPD medicines in Nigeria	2021													1
186	Palafox, B. and Goodman, C. and Hanson, K.	Malaria, medicines and miles: A novel approach to measuring access to treatment from a household perspective	2018										1
187	Penfold, S. and Shamba, D. and Hanson, C. and Jaribu, J. and Manzi, F. and Marchant, T. and Tanner, M. and Ramsey, K. and Schellenberg, D. and Schellenberg, J. A.	Staff experiences of providing maternity services in rural southern Tanzania - a focus on equipment, drug and supply issues	2013					1
188	Perehudoff, K. and Demchenko, I. and Alex and rov, N. V. and Brutsaert, D. and Ackon, A. and DurÃ¡n, C. E. and El-Dahiyat, F. and Hafidz, F. and Haque, R. and Hussain, R. and Salenga, R. and Suleman, F. and Babar, Z. U.	Essential Medicines in Universal Health Coverage: A Scoping Review of Public Health Law Interventions and How They Are Measured in Five Middle-Income Countries	2020												1
189	Perumal-Pillay, V. A. and Suleman, F.	Parents' and guardians' perceptions on availability and pricing of medicines and healthcare for children in eThekwini, South Africa - a qualitative study	2017									1
190	Plum, C. and Stolbrink, M. and Zurba, L. and Bissell, K. and Ozoh, B. O. and Mortimer, K.	Availability of diagnostic services and essential medicines for non-communicable respiratory diseases in African countries	2021													1
191	Rampamba, E. M. and Meyer, J. C. and Helberg, E. and Godman, B.	Medicines Availability among Hypertensive Patients in Primary Health Care Facilities in a Rural Province in South Africa: Findings and Implications	2021													1
192	Robertson, J. and Forte, G. and Trapsida, J. M. and Hill, S.	What essential medicines for children are on the shelf?	2009	1
193	Rockers, P. C. and Laing, R. O. and Ashigbie, P. G. and Onyango, M. A. and Mukiira, C. K. and Wirtz, V. J.	Effect of Novartis Access on availability and price of non-communicable disease medicines in Kenya: a cluster-randomised controlled trial	2019											1
194	Russo, G. and McPake, B.	Medicine prices in urban Mozambique: a public health and economic study of pharmaceutical markets and price determinants in low-income settings	2009	1
195	Sado, E. and Sufa, A.	Availability and affordability of essential medicines for children in the Western part of Ethiopia: implication for access	2016								1
196	Sadoh, W. E. and Nwaneri, D. U. and Owobu, A. C.	The cost of outpatient management of chronic heart failure in children with congenital heart disease	2011			1
197	Saka, S. A. and Fajemirokun, O. T.	The effects of National Health Insurance Scheme on equity and quality of diabetes care in secondary healthcare facilities in South-West Nigeria	2018										1
198	Saouadogo Hamado	Measuring medicine prices, availability, affordability and price components in Burkina Faso	2009	1
199	Saouadogo, H. and Compaore, M.	Essential medicines access survey in public hospitals of Burkina Faso	2010		1
200	Schafermann, S. and Neci, R. and Ndze, E. N. and Nyaah, F. and Pondo, V. B. and Heide, L.	Availability, prices and affordability of selected antibiotics and medicines against noncommunicable diseases in western Cameroon and northeast DR Congo	2020												1
201	Schwartz, J. I. and Muddu, M. and Kimera, I. and Mbuliro, M. and Ssennyonjo, R. and Ssinabulya, I. and Semitala, F. C.	Impact of a COVID-19 National Lockdown on Integrated Care for Hypertension and HIV	2020												1
202	Scott, N. A. and Lee, K. K. and Sadowski, C. and Kurbatova, E. V. and Goldberg, S. V. and Nsubuga, P. and Kitshoff, R. and Whitelaw, C. and Thuy, H. N. and Batra, K. and Allen-Blige, C. and Davis, H. and Kim, J. and Phan, M. and Fedrick, P. and Chiu, K. W. and Heilig, C. M. and Sizemore, E.	Optimizing drug inventory management with a web-based information system: The TBTC Study 31/ACTG A5349 experience	2021													1
203	Shabangu, K. and Suleman, F.	Medicines availability at a Swaziland hospital and impact on patients	2015							1
204	Shayo, F. K. and Bintabara, D.	Are Tanzanian health facilities ready to provide management of chronic respiratory diseases? An analysis of national survey for policy implications	2019											1
205	Shayo, F. K. and Shayo, S. C.	Availability and readiness of diabetes health facilities to manage tuberculosis in Tanzania: a path towards integrating tuberculosis-diabetes services in a high burden setting?	2019											1
206	Shayo, F. K. and Shayo, S. C.	Readiness of healthcare facilities with tuberculosis services to manage diabetes mellitus in Tanzania: A nationwide analysis for evidence-informed policy-making in high burden settings	2021													1
207	Sieleunou, I. and De Allegri, M. and Rol and Enok Bonong, P. and OuÃ©draogo, S. and Ridde, V.	Does performance-based financing curb stock-outs of essential medicines? Results from a randomised controlled trial in Cameroon	2020												1
208	Sieleunou, I. and Turcotte-Tremblay, A. M. and De Allegri, M. and TaptuÃ© Fotso, J. C. and Azinyui Yumo, H. and Magne Tamga, D. and Ridde, V.	How does performance-based financing affect the availability of essential medicines in Cameroon? A qualitative study	2019											1
209	Sisay, M. and Amare, F. and Hagos, B. and Edessa, D.	Availability, pricing and affordability of essential medicines in Eastern Ethiopia: a comprehensive analysis using WHO/HAI methodology	2021													1
210	Smith, N. and Obala, A. and Simiyu, C. and Menya, D. and Khwa-Otsyula, B. and O'Meara, W. P.	Accessibility, availability and affordability of anti-malarials in a rural district in Kenya after implementation of a national subsidy scheme	2011			1
211	Sow, P. G. and Ndiaye, B. and Diarra, M. and Dia, A. T.	Study of the availability and affordability of medicine for childhood in Senegal	2012				1
212	Sule, Yahaya Z. and Mora, Ahmed T. and Dagogot, Charles N.	Lessons from the Kaduna sustainable drug supply intervention initiative	2016								1
213	Tadesse, T. and Abuye, H. and Tilahun, G.	Availability and affordability of children essential medicines in health facilities of southern nations, nationalities, and people region, Ethiopia: key determinants for access	2021													1
214	Thomson, R. and Festo, C. and Johanes, B. and Kalolella, A. and Bruxvoort, K. and Nchimbi, H. and Tougher, S. and Cairns, M. and Taylor, M. and Kleinschmidt, I. and Ye, Y. and Mann, A. and Ren, R. and Willey, B. and Arnold, F. and Hanson, K. and Kachur, S. P. and Goodman, C.	Has Tanzania embraced the green leaf? Results from outlet and household surveys before and after implementation of the Affordable Medicines Facility-malaria	2014						1
215	Thomson, R. and Johanes, B. and Festo, C. and Kalolella, A. and Taylor, M. and Tougher, S. and Ye, Y. and Mann, A. and Ren, R. and Bruxvoort, K. and Willey, B. and Arnold, F. and Hanson, K. and Goodman, C.	An assessment of the malaria-related knowledge and practices of Tanzania's drug retailers: exploring the impact of drug store accreditation	2018										1
216	Tougher, S. and Hanson, K. and Goodman, C.	What happened to anti-malarial markets after the Affordable Medicines Facility-malaria pilot? Trends in ACT availability, price and market share from five African countries under continuation of the private sector co-payment mechanism	2017									1
217	Tougher, S. and Ye, Y. and Amuasi, J. H. and Kourgueni, I. A. and Thomson, R. and Goodman, C. and Mann, A. G. and Ren, R. and Willey, B. A. and Adegoke, C. A. and Amin, A. and Ansong, D. and Bruxvoort, K. and Diallo, D. A. and Diap, G. and Festo, C. and Johanes, B. and Juma, E. and Kalolella, A. and Malam, O. and Mberu, B. and Ndiaye, S. and Nguah, S. B. and Seydou, M. and Taylor, M. and Rueda, S…	Effect of the Affordable Medicines Facility--malaria (AMFm) on the availability, price, and market share of quality-assured artemisinin-based combination therapies in seven countries: a before-and-after analysis of outlet survey data	2012				1
218	Tran, D. N. and Manji, I. and Njuguna, B. and Kamano, J. and Laktabai, J. and Tonui, E. and Vedanthan, R. and Pastakia, S.	Solving the problem of access to cardiovascular medicines: revolving fund pharmacy models in rural western Kenya	2020												1
219	Tran, D. N. and Were, P. M. and Kangogo, K. and Amisi, J. A. and Manji, I. and Pastakia, S. D. and Vedanthan, R.	Supply-chain strategies for essential medicines in rural western Kenya during COVID-19	2021													1
220	Tujo, T. M. and Gurmu, T. G.	Availability and Utilization of WHO Lifesaving Medicines for Children under Five in Public Health Facilities of the Jimma Zone, South West Ethiopia: A Cross-Sectional Survey	2020												1
221	Tumwine, Y. and Kutyabami, P. and Odoi, R. A. and Kalyango, J. N.	Availability and expiry of essential medicines and supplies during the 'Pull' and 'Push' drug acquisition systems in a Rural Ugandan Hospital	2010		1
222	Tusubira, A. K. and Akiteng, A. R. and Nakirya, B. D. and Nalwoga, R. and Ssinabulya, I. and Nalwadda, C. K. and Schwartz, J. I.	Accessing medicines for non-communicable diseases: Patients and health care workers' experiences at public and private health facilities in Uganda	2020												1
223	Ushie, B. A. and Ugal, D. B. and Ingwu, J. A.	Overdependence on For-Profit Pharmacies: A Descriptive Survey of User Evaluation of Medicines Availability in Public Hospitals in Selected Nigerian States	2016								1
224	Valimba, R. and Liana, J. and Joshi, M. P. and Rutta, E. and Embrey, M. and Bundala, M. and Kibassa, B.	Engaging the private sector to improve antimicrobial use in the community: experience from accredited drug dispensing outlets in Tanzania	2014						1
225	Vialle-Valentin, C. E. and Serumaga, B. and Wagner, A. K. and Ross-Degnan, D.	Evidence on access to medicines for chronic diseases from household surveys in five low- and middle-income countries	2014						1
226	Vledder, M. and Friedman, J. and SjÃ¶blom, M. and Brown, T. and Yadav, P.	Improving Supply Chain for Essential Drugs in Low-Income Countries: Results from a Large Scale Randomized Experiment in Zambia	2019											1
227	Wagenaar, B. H. and Gimbel, S. and Hoek, R. and Pfeiffer, J. and Michel, C. and Manuel, J. L. and Cuembelo, F. and Quembo, T. and Afonso, P. and Gloyd, S. and Sherr, K.	Stock-outs of essential health products in Mozambique - longitudinal analyses from 2011 to 2013	2014						1
228	Wagenaar, B. H. and Stergachis, A. and Rao, D. and Hoek, R. and Cumbe, V. and NapÃºa, M. and Sherr, K.	The availability of essential medicines for mental healthcare in Sofala, Mozambique	2015							1
229	Watsierah, C. A. and Ouma, C.	Access to artemisinin-based combination therapy (ACT) and quinine in malaria holoendemic regions of western Kenya	2014						1
230	Wendie, T. F. and Ahmed, A. and Mohammed, S. A.	Drug use pattern using WHO core drug use indicators in public health centers of Dessie, North-East Ethiopia	2021													1
231	Whyte, S. R. and Park, S. J. and Odong, G. and Ojara, M. and Lamwaka, A.	The visibility of non-communicable diseases in Northern Uganda	2015							1
232	Wiedenmayer, K. A. and Kapologwe, N. and Charles, J. and Chilunda, F. and Mapunjo, S.	The reality of task shifting in medicines management- a case study from Tanzania	2015							1
233	Wiedenmayer, K. and Mbwasi, R. and Mfuko, W. and Mpuya, E. and Charles, J. and Chilunda, F. and Mbepera, D. and Kapologwe, N.	Jazia prime vendor system- a public-private partnership to improve medicine availability in Tanzania: from pilot to scale	2019											1
234	Winter, R. and Yourkavitch, J. and Wang, W. and Mallick, L.	Assessment of health facility capacity to provide newborn care in Bangladesh, Haiti, Malawi, Senegal, and Tanzania	2017									1
235	Wirtz, V. J. and Turpin, K. and Laing, R. O. and Mukiira, C. K. and Rockers, P. C.	Access to medicines for asthma, diabetes and hypertension in eight counties of Kenya	2018										1
236	Wium, C. A. and Hoffman, B. A.	Antidotes and their availability in South Africa	2009	1
237	Wogayehu, B. and Chisha, Y. and Tekabe, B. and Adinew, A. and Asefaw, M.	A cross sectional comparison of drug use indicators using WHO methodology in primary level hospitals participating in an Auditable Pharmaceutical Transactions and Services program versus non-APTS primary hospitals in Southern Ethiopia	2019											1
238	Yadav, P. and Cohen, J. L. and Alphs, S. and Arkedis, J. and Larson, P. S. and Massaga, J. and Sabot, O.	Trends in availability and prices of subsidized ACT over the first year of the AMFm: evidence from remote regions of Tanzania	2012				1
239	Ye, Y. and Arnold, F. and Noor, A. and Wamukoya, M. and Amuasi, J. and Blay, S. and Mberu, B. and Ren, R. and Kyobutungi, C. and Wekesah, F. and Gatakaa, H. and Toda, M. and Njogu, J. and Evance, I. and O'Connell, K. and Shewchuk, T. and Thougher, S. and Mann, A. and Willey, B. and Goodman, C. and Hanson, K.	The Affordable Medicines Facility-malaria (AMFm): are remote areas benefiting from the intervention?	2015							1
240	Yimenu, D. K. and Demeke, C. A. and Kasahun, A. E. and Siraj, E. A. and Wendalem, A. Y. and Bazezew, Z. A. and Mekuria, A. B.	Impact of COVID-19 on Pharmaceutical Care Services and the Role of Community Pharmacists: A Multi-Center Cross-Sectional Study in Ethiopia	2021													1
241	Zinsou, C. and Cherifath, A. B.	The malaria testing and treatment landscape in Benin	2017									1

## Sheet: Data Collection Years
Table C. Data Collection Years
Study ID	Authors	Title	Data Collection Year(s)	Unclear or not applicable	2005	2006	2007	2008	2009	2010	2011	2012	2013	2014	2015	2016	2017	2018	2019	2020	2021
			Totals	28	3	3	4	4	12	12	7	23	23	13	25	16	17	18	22	10	0
1	Abrha, S. and Tadesse, E. and Atey, T. M. and Molla, F. and Melkam, W. and Masresha, B. and Gashaw, S. and Wondimu, A.	Availability and affordability of priority life-saving medicines for under-five children in health facilities of Tigray region, northern Ethiopia	2015-16													1
2	Adedapo, K. S. and Fadiji, I. O. and Orunmuyi, A. T. and Ejeh, J. E. and Osifo, B. O.	High default rate in thyroid cancer management in Ibadan, Nigeria: a need for health insurance	2006-2010							1
3	Adisa, R. and Fakeye, T. O. and Aindero, V. O.	Evaluation of prescription pattern and patients' opinion on healthcare practices in selected primary healthcare facilities in Ibadan, South-Western Nigeria	2013										1
4	Adisa, R. and Olajide, O. O. and Fakeye, T. O.	Social Support, Treatment Adherence and Outcome among Hypertensive and Type 2 Diabetes Patients in Ambulatory Care Settings in southwestern Nigeria	2016													1
5	Adjei, A. A. and Winch, P. and Laar, A. and Sullivan, D. J., Jr. and Sakyi, K. S. and Stephens, J. K. and Adjei, G. O. and Boateng, I. A. and Aubyn, V. N. and Kubio, C. and Tuakli, J. and Vanotoo, L. and Bortei, B. B. and Amo-Addae, M. and Sorvor, F. and Coleman, N. and Dalglish, S. and Owusu, R. and Gebreyesus, T. and Essuman, E. and Greene, R. and Ankomah, E. and Houston, K. and Bart-Plange, C.…	Insights into the Affordable Medicines Facility-malaria in Ghana: the role of caregivers and licensed chemical sellers in four regions	2011-2012									1
6	Ajayi, I. O. and Soyannwo, T. and Akpa, O. M.	Awareness and Utilization of Affordable Medicine Facility-Malaria among Caregivers of Under-Five Children in Ibadan North-West Local Government Area, Oyo State	? (but sometime between 2011 and 2013)	1
7	Ajeani, J. and Mangwi Ayiasi, R. and Tetui, M. and Ekirapa-Kiracho, E. and Namazzi, G. and Muhumuza Kananura, R. and Namusoke Kiwanuka, S. and Beyeza-Kashesya, J.	A cascade model of mentorship for frontline health workers in rural health facilities in Eastern Uganda: processes, achievements and lessons	2015												1
8	Alba, S. and Hetzel, M. W. and Goodman, C. and Dillip, A. and Liana, J. and Mshinda, H. and Lengeler, C.	Improvements in access to malaria treatment in Tanzania after switch to artemisinin combination therapy and the introduction of accredited drug dispensing outlets - a provider perspective	2004-2008					1
9	Alemu, T. and Jemal, A. and Gashe, F. and Suleman, S. and Sudhakar, S. and Fekadu, G.	Integrated pharmaceutical logistics system implementation in selected health facilities of Ethiopia: The case of four WOLLEGA ZONES	2015												1
10	Amoakoh-Coleman, M. and Agyepong, I. A. and Kayode, G. A. and Grobbee, D. E. and Klipstein-Grobusch, K. and Ansah, E. K.	Public health facility resource availability and provider adherence to first antenatal guidelines in a low resource setting in Accra, Ghana	2013-2014											1
11	Amuasi, J. H. and Diap, G. and Blay-Nguah, S. and Boakye, I. and Karikari, P. E. and Dismas, B. and Karenzo, J. and Nsabiyumva, L. and Louie, K. S. and Kiechel, J. R.	Access to artesunate-amodiaquine, quinine and other anti-malarials: policy and markets in Burundi	2009						1
12	Amuasi, J. H. and Diap, G. and Nguah, S. B. and Karikari, P. and Boakye, I. and Jambai, A. and Lahai, W. K. and Louie, K. S. and Kiechel, J. R.	Access to artemisinin-combination therapy (ACT) and other anti-malarials: national policy and markets in Sierra Leone	2009						1
13	Anafi, S. B. and Kwanashie, H. O. and Muktar, H. M.	Pharmaceutical care of HIV/AIDS patients in a resource-poor setting	2005		1
14	Ansah, E. K. and Whitty, C. J. and Bart-Plange, C. and Gyapong, M.	Changes in the availability and affordability of subsidised artemisinin combination therapy in the private drug retail sector in rural Ghana: before and after the introduction of the AMFm subsidy	2010, 2010, and 2013										1
15	Anteneh, Z. A. and Demilew, W. and Gebeyehu, E.	Dispensing practices in health care facilities of Bahir Dar City, Northwest Ethiopia	2013										1
16	Armstrong-Hough, M. and Kishore, S. P. and Byakika, S. and Mutungi, G. and Nunez-Smith, M. and Schwartz, J. I.	Disparities in availability of essential medicines to treat non-communicable diseases in Uganda: A Poisson analysis using the Service Availability and Readiness Assessment	2013										1
17	Armstrong-Hough, M. and Sharma, S. and Kishore, S. P. and Akiteng, A. R. and Schwartz, J. I.	Variation in the availability and cost of essential medicines for non-communicable diseases in Uganda: A descriptive time series analysis	2016													1
18	Aryeetey, G. C. and Nonvignon, J. and Amissah, C. and Buckle, G. and Aikins, M.	The effect of the National Health Insurance Scheme (NHIS) on health service delivery in mission facilities in Ghana: a retrospective study	2003;2010							1
19	Asemahagn, M. A. and Alene, G. D. and Yimer, S. A.	Geographic Accessibility, Readiness, and Barriers of Health Facilities to Offer Tuberculosis Services in East Gojjam Zone, Ethiopia: A Convergent Parallel Design	2018															1
20	Ashigbie, P. G. and Rockers, P. C. and Laing, R. O. and Cabral, H. J. and Onyango, M. A. and Buleti, J. P. L. and Wirtz, V. J.	Availability and prices of medicines for non-communicable diseases at health facilities and retail drug outlets in Kenya: a cross-sectional survey in eight counties	2016-17														1
21	Asiimwe, C. and Gelvin, D. and Lee, E. and Ben Amor, Y. and Quinto, E. and Katureebe, C. and Sundaram, L. and Bell, D. and Berg, M.	Use of an innovative, affordable, and open-source short message service-based tool to monitor malaria in remote areas of Uganda	2009-2010							1
22	Attaei, M. W. and Khatib, R. and McKee, M. and Lear, S. and Dagenais, G. and Igumbor, E. U. and AlHabib, K. F. and Kaur, M. and Kruger, L. and Teo, K. and Lanas, F. and Yusoff, K. and Oguz, A. and Gupta, R. and Yusufali, A. M. and Bahonar, A. and Kutty, R. and Rosengren, A. and Mohan, V. and Avezum, A. and Yusuf, R. and Szuba, A. and Rangarajan, S. and Chow, C. and Yusuf, S.	Availability and affordability of blood pressure-lowering medicines and the effect on blood pressure control in high-income, middle-income, and low-income countries: an analysis of the PURE study data	2009-2016													1
23	Atukunda, E. C. and Brhlikova, P. and Agaba, A. G. and Pollock, A. M.	Civil Society Organizations and medicines policy change: a case study of registration, procurement, distribution and use of misoprostol in Uganda	2010-2013										1
24	Auwal, F. and Dahiru, M. N. and Abdu-Aguye, S. N.	Availability and rationality of fixed dose combinations available in Kaduna, Nigeria	2018															1
25	Awucha, N. E. and Janefrances, O. C. and Meshach, A. C. and Henrietta, J. C. and Daniel, A. I. and Chidiebere, N. E.	Impact of the COVID-19 pandemic on consumers' access to essential medicines in Nigeria	2020																	1
26	Babar, Z. U. D. and Lessing, C. and Mace, C. and Bissell, K.	The availability, pricing and affordability of three essential asthma medicines in 52 low- and middle-income countries	2011								1
27	Babar, Z. U. D. and Ramzan, S. and El-Dahiyat, F. and Tachmazidis, I. and Adebisi, A. and Hasan, S. S.	The availability, pricing, and affordability of essential diabetes medicines in 17 low-, middle-, and high-income countries	2018															1
28	Bagonza, J. and Rutebemberwa, E. and Eckmanns, T. and Ekirapa-Kiracho, E.	What influences availability of medicines for the community management of childhood illnesses in central Uganda? Implications for scaling up the integrated community case management programme	not stated	1
29	Barakat, D. and Rockers, P. C. and Vian, T. and Onyango, M. A. and Laing, R. O. and Wirtz, V. J.	Access to asthma medicines at the household level in eight counties of Kenya	unclear (likely 2016 or 2017)	1
30	Barrington, J. and Wereko-Brobby, O. and Ward, P. and Mwafongo, W. and Kungulwe, S.	SMS for Life: a pilot project to improve anti-malarial drug supply management in rural Tanzania using standard technology	2009-2010							1
31	Batwala, V. and Magnussen, P. and Nuwaha, F.	Challenges to implementation of artemisinin combination therapy policy in Uganda	2006-2007				1
32	Bay, N. and Juga, E. and Macuacua, C. and JoÃ£o, J. and Costa, M. and Stewart, S. and Mocumbi, A.	Assessment of care provision for hypertension at the emergency Department of an Urban Hospital in Mozambique	not clear, but likely 2017
33	Berhanemeskel, E. and Beedemariam, G. and Fenta, T. G.	HIV/AIDS related commodities supply chain management in public health facilities of Addis Ababa, Ethiopia: A cross-sectional survey	2013										1
34	Beyene, D. and Abuye, H. and Tilahun, G.	Effect of Auditable Pharmaceutical Services and Transaction System on Pharmaceutical Service Outcomes in Public Hospitals of SNNPR, Ethiopia	2019																1
35	Beyene, H. and Kassa, D. H. and Tadele, H. D. and Persson, L. and Defar, A. and Berhanu, D.	Factors associated with the referral of children with severe illnesses at primary care level in Ethiopia: a cross-sectional study	2019																1
36	Bigdeli, M. and Javadi, D. and Hoebert, J. and Laing, R. and Ranson, K. and Arhinful, D. and Jabbour, S. and Luiza, V. L. and Men, C. and Thi Kim, C. N. and Ntaganira, J. and Essomba, C. N. and Rashidian, A. and Selvaraj, S. and Syhakhang, L. and Zaidi, S.	Health policy and systems research in access to medicines: A prioritized agenda for low- and middle-income countries	N/A	1
37	Bintabara, D. and Ernest, A. and Mpondo, B.	Health facility service availability and readiness to provide basic emergency obstetric and newborn care in a low-resource setting: evidence from a Tanzania National Survey	2014-15												1
38	Bintabara, D. and Mpondo, B. C. T.	Preparedness of lower-level health facilities and the associated factors for the outpatient primary care of hypertension: Evidence from Tanzanian national survey	2014-2015												1
39	Bintabara, D. and Nakamura, K. and Ntwenya, J. and Seino, K. and Mpondo, B. C. T.	Adherence to standards of first-visit antenatal care among providers: A stratified analysis of Tanzanian facility-based survey for improving quality of antenatal care	2014-2015												1
40	Bintabara, D. and Ngajilo, D.	Readiness of health facilities for the outpatient management of non-communicable diseases in a low-resource setting: an example from a facility-based cross-sectional survey in Tanzania	2014-2015												1
41	Bintabara, D. and Shayo, F. K.	Disparities in availability of services and prediction of the readiness of primary healthcare to manage diabetes in Tanzania	2014-2015												1
42	Binyaruka, P. and Borghi, J.	Improving quality of care through payment for performance: examining effects on the availability and stock-out of essential medical commodities in Tanzania	2012-2013										1
43	Birabwa, C. and Bwambale, M. F. and Waiswa, P. and Mayega, R. W.	Quality and barriers of outpatient diabetes care in rural health facilities in Uganda - a mixed methods study	2016													1
44	Birabwa, C. and Murison, J. and Evans, V. and Obua, C. and Agaba, A. and Waako, P. and Pollock, A.	The availability of six tracer medicines in private medicine outlets in Uganda	2011-2012									1
45	Bizimana, T. and Kayumba, P. C. and Heide, L.	Prices, availability and affordability of medicines in Rwanda	2019																1
46	Boateng, R. and Renner, L. and Petricca, K. and Gupta, S. and Denburg, A.	Health system determinants of access to essential medicines for children with cancer in Ghana	2018-2019																1
47	Bonniface, M. and Nambatya, W. and Rajab, K.	An Evaluation of Antibiotic Prescribing Practices in a Rural Refugee Settlement District in Uganda	2019																1
48	Bravo, M. P. and Peratikos, M. B. and Muicha, A. S. and Mahagaja, E. and Alvim, M. F. S. and Green, A. F. and Wester, C. W. and Vermund, S. H.	Monitoring Pharmacy and Test Kit Stocks in Rural Mozambique: U.S. President's Emergency Plan for AIDS Relief Surveillance to Help Prevent Ministry of Health Shortages	2014-2015; 2018-2019																1
49	Brenner, S. and Wilhelm, D. and Lohmann, J. and Kambala, C. and Chinkhumba, J. and Muula, A. S. and De Allegri, M.	Implementation research to improve quality of maternal and newborn health care, Malawi	2013-2015												1
50	Briggs, J. and Embrey, M. and Maliqi, B. and Hedman, L. and Requejo, J.	How to assure access of essential RMNCH medicines by looking at policy and systems factors: an analysis of countdown to 2015 countries	N/A	1
51	Carapinha, J. L. and Ross-Degnan, D. and Desta, A. T. and Wagner, A. K.	Health insurance systems in five Sub-Saharan African countries: medicine benefits and data for decision making	N/A	1
52	Carasso, B. S. and Lagarde, M. and Tesfaye, A. and Palmer, N.	Availability of essential medicines in Ethiopia: an efficiency-equity trade-off?	2007				1
53	Casey, S. E. and Mitchell, K. T. and Amisi, I. M. and Haliza, M. M. and Aveledi, B. and Kalenga, P. and Austin, J.	Use of facility assessment data to improve reproductive health service delivery in the Democratic Republic of the Congo	2007				1
54	Chalker, J. C. and Vialle-Valentin, C. and Liana, J. and Mbwasi, R. and Semali, I. A. and Kihiyo, B. and Shekalaghe, E. and Dillip, A. and Kimatta, S. and Valimba, R. and Embrey, M. and Lieber, R. and Rutta, E. and Johnson, K. and Ross-Degnan, D.	What roles do accredited drug dispensing outlets in Tanzania play in facilitating access to antimicrobials? Results of a multi-method analysis	2013										1
55	Cham, M. and Sundby, J. and Vangen, S.	Availability and quality of emergency obstetric care in Gambia's main referral hospital: women-users' testimonies	2006			1
56	Chandani, Y. and Duffy, M. and Lamphere, B. and Noel, M. and Heaton, A. and Andersson, S.	Quality improvement practices to institutionalize supply chain best practices for iCCM: Evidence from Rwanda and Malawi	2010, 2013, 2014											1
57	Chandani, Y. and Noel, M. and Pomeroy, A. and Andersson, S. and Pahl, M. K. and Williams, T.	Factors affecting availability of essential medicines among community health workers in Ethiopia, Malawi, and Rwanda: solving the last mile puzzle	2010							1
58	Chigome, A. K. and Matlala, M. and Godman, B. and Meyer, J. C.	Availability and Use of Therapeutic Interchange Policies in Managing Antimicrobial Shortages among South African Public Sector Hospitals; Findings and Implications	2018															1
59	Chikowe, I. and Mwapasa, V. and Kengne, A. P.	Analysis of rural health centres preparedness for the management of diabetic patients in Malawi	2016													1
60	Choi, Y. and Ametepi, P.	Comparison of medicine availability measurements at health facilities: evidence from Service Provision Assessment surveys in five sub-Saharan African countries	secondary analysis of SARA surveys from 2006-2010							1
61	Chomba, E. N. and Haworth, A. and Mbewe, E. and Atadzhanov, M. and Ndubani, P. and Kansembe, H. and Birbeck, G. L.	The current availability of antiepileptic drugs in Zambia: Implications for the ILAE/WHO "out of the shadows" campaign	2009						1
62	Chow, C. K. and Ramasundarahettige, C. and Hu, W. and AlHabib, K. F. and Avezum, A., Jr. and Cheng, X. and Chifamba, J. and Dagenais, G. and Dans, A. and Egbujie, B. A. and Gupta, R. and Iqbal, R. and Ismail, N. and Keskinler, M. V. and Khatib, R. and Kruger, L. and Kumar, R. and Lanas, F. and Lear, S. and Lopez-Jaramillo, P. and McKee, M. and Mohammadifard, N. and Mohan, V. and Mony, P. and Orl …	Availability and affordability of essential medicines for diabetes across high-income, middle-income, and low-income countries: a prospective epidemiological study	2001-2017														1
63	Chukwuocha, U. M. and Nwakwuo, G. C. and Mmerole, I.	Artemisinin-based combination therapy: knowledge and perceptions of patent medicine dealers in Owerri Metropolis, Imo State, Nigeria and implications for compliance with current malaria treatment protocol	Unclear	1
64	Cohen, J. L. and Yadav, P. and Moucheraud, C. and Alphs, S. and Larson, P. S. and Arkedis, J. and Massaga, J. and Sabot, O.	Do price subsidies on artemisinin combination therapy for malaria increase household use? Evidence from a repeated cross-sectional study in remote regions of Tanzania	2011-2012									1
65	Cole, C. P. and Routledge, P.	An evaluation of rational prescribing in hospital outpatient practice in Sierra Leone and assessment of affordability of a prescription as an outcome	2012-2013										1
66	Coyle, R. M. and Harrison, H. L.	Emergency care capacity in Freetown, Sierra Leone: A service evaluation	unclear	1
67	Damtie, T. A. and Ibrahim, A. J. and Yikna, B. B.	Supply Chain Management Performance of HIV/AIDS Commodities and Factors Affecting It at Health Facilities of SNNPRS of Ethiopia; from the Perspective of Achieving 90-90-90 Strategies	2016-2017														1
68	Daniel, G. and Tegegnework, H. and Demissie, T. and Reithinger, R.	Pilot assessment of supply chains for pharmaceuticals and medical commodities for malaria, tuberculosis and HIV infection in Ethiopia	2008					1
69	Dassah, E. and Aldersey, H. M. and McColl, M. A. and Davison, C.	'When I don't have money to buy the drugs, I just manage.'-Exploring the lived experience of persons with physical disabilities in accessing primary health care services in rural Ghana	Unclear	1
70	Davis, B. and Ladner, J. and Sams, K. and Tekinturhan, E. and de Korte, D. and Saba, J.	Artemisinin-based combination therapy availability and use in the private sector of five AMFm phase 1 countries	2012									1
71	Dean, L. and Ozano, K. and Adekeye, O. and Dixon, R. and Fung, E. G. and Gyapong, M. and Isiyaku, S. and Kollie, K. and Kukula, V. and Lar, L. and MacPherson, E. and Makia, C. and Kouokam Magne, E. and Nnamdi, D. B. and Mue Nji, T. and Ntuen, U. and Oluwole, A. and Piotrowski, H. and Siping, M. and Tchoffo, M. N. and Tchuem TchuentÃ©, L. A. and Thomson, R. and Tsey, I. and Wanji, S. and Yashiyi, …	Neglected Tropical Diseases as a 'litmus test' for Universal Health Coverage? Understanding who is left behind and why in Mass Drug Administration: Lessons from four country contexts	Unclear	1
72	Defar, A. and Getachew, T. and Taye, G. and Tadele, T. and Getnet, M. and Shumet, T. and Molla, G. and Gonfa, G. and Teklie, H. and Tadesse, A. and Bekele, A.	Quality antenatal care services delivery at health facilities of Ethiopia, assessment of the structure/input of care setting	2018 (used 2018 SARA data)															1
73	Dekker, A. M. and Amon, J. J. and le Roux, K. W. and Gaunt, C. B.	"What is killing me most": chronic pain and the need for palliative care in the Eastern Cape, South Africa	2011								1
74	Dellepiane, N. and Akanmori, B. D. and Gairola, S. and Jadhav, S. S. and Parker, C. and Rodriguez, C. and Srivastava, S.	Regulatory Pathways That Facilitated Timely Registration of a New Group A Meningococcal Conjugate Vaccine for Africa's Meningitis Belt Countries	N/A	1
75	Demessie, M. B. and Workneh, B. D. and Mohammed, S. A. and Hailu, A. D.	Availability of Tracer Drugs and Implementation of Their Logistic Management Information System in Public Health Facilities of Dessie, North-East Ethiopia	2017														1
76	Desalu, O. O. and Onyedum, C. C. and Iseh, K. R. and Salawu, F. K. and Salami, A. K.	Asthma in Nigeria: are the facilities and resources available to support internationally endorsed standards of care?	2009						1
77	Droti, B. and O'Neill, K. P. and Mathai, M. and Yao Tsidi Dovlo, D. and Robertson, J.	Poor availability of essential medicines for women and children threatens progress towards Sustainable Development Goal 3 in Africa	2012-2015 (SARA data)												1
78	Dzudie, A. and Njume, E. and Ab and a, M. and Aminde, L. and Hamadou, B. and Dzekem, B. and Azabji, M. and Doualla, M. S. and Ngowe, M. and Kengne, A. P.	Availability, cost and affordability of essential cardiovascular disease medicines in the south west region of Cameroon: Preliminary findings from the Cameroon science for disease study	Unclear	1
79	Egere, U. and Shayo, E. and Ntinginya, N. and Osman, R. and Noory, B. and Mpagama, S. and Hussein, E. and Tolhurst, R. and Obasi, A. and Mortimer, K. and Sony, A. E. and Taegtmeyer, M.	Management of chronic lung diseases in Sudan and Tanzania: how ready are the country health systems?	Unclear	1
80	Ekenna, A. and Itanyi, I. U. and Nwokoro, U. and Hirschhorn, L. R. and Uzochukwu, B.	How ready is the system to deliver primary healthcare? Results of a primary health facility assessment in Enugu State, Nigeria	2017														1
81	Ekhaguere, O. A. and Ayede, A. I. and Ezeaka, C. V.	Is caffeine available and affordable in low and middle-income countries? A survey in sub-Saharan Africa	2020																	1
82	Embrey, M. and Vialle-Valentin, C. and Dillip, A. and Kihiyo, B. and Mbwasi, R. and Semali, I. A. and Chalker, J. C. and Liana, J. and Lieber, R. and Johnson, K. and Rutta, E. and Kimatta, S. and Shekalaghe, E. and Valimba, R. and Ross-Degnan, D.	Understanding the Role of Accredited Drug Dispensing Outlets in Tanzania's Health System	2012									1
83	Emmanuel Awucha, N. and Chinelo Janefrances, O. and Chima Meshach, A. and Chiamaka Henrietta, J. and Ibilolia Daniel, A. and Esther Chidiebere, N.	Impact of the COVID-19 Pandemic on Consumers' Access to Essential Medicines in Nigeria	2020																	1
84	Ewen, M. and Joosse, H. J. and Beran, D. and Laing, R.	Insulin prices, availability and affordability in 13 low-income and middle-income countries	2016													1
85	Ewen, M. and Kaplan, W. and Gedif, T. and Justin-Temu, M. and Vialle-Valentin, C. and Mirza, Z. and Regeer, B. and Zweekhorst, M. and Laing, R.	Prices and availability of locally produced and imported medicines in Ethiopia and Tanzania	2013										1
86	Freeman, A. and Kwarteng, A. and Febir, L. G. and Amenga-Etego, S. and Owusu-Agyei, S. and Asante, K. P.	Two years post affordable medicines facility for malaria program: availability and prices of anti-malarial drugs in central Ghana	2014											1
87	Getachew, T. and Abebe, S. M. and Yitayal, M. and BergstrÃ¶m, A. and Persson, L. A. and Berhanu, D.	Health extension workers' perceived health system context and health post preparedness to provide services: a cross-sectional study in four Ethiopian regions	2018-2019																1
88	Gidebo, K. D. and Summoro, T. S. and Kanche, Z. Z. and Woticha, E. W.	Assessment of drug use patterns in terms of the WHO patient-care and facility indicators at four hospitals in Southern Ethiopia: a cross-sectional study	2014											1
89	Gils, T. and Bossard, C. and Verdonck, K. and Owiti, P. and Casteels, I. and Mashako, M. and Van Cutsem, G. and Ellman, T.	Stockouts of HIV commodities in public health facilities in Kinshasa: Barriers to end HIV	2015												1
90	Gonah, L. and Moodley, I. and Hlongwana, K.	Capacity of antiretroviral therapy sites for managing NCDs in people living with HIV in Zimbabwe	Unclear	1
91	Goshu, E. M. and Gemeda, L. A.	Challenges and associated factors of anesthesia practice in Ethiopia	2018															1
92	Gupta, N. and Coates, M. M. and Bekele, A. and Dupuy, R. and FÃ©nelon, D. L. and Gage, A. D. and Getachew, T. and Karmacharya, B. M. and Kwan, G. F. and Lulebo, A. M. and Masiye, J. K. and Mayige, M. T. and Ndour Mbaye, M. and Mridha, M. K. and Park, P. H. and Dagnaw, W. W. and Wroe, E. B. and Bukhman, G.	Availability of equipment and medications for non-communicable diseases and injuries at public first-referral level hospitals: a cross-sectional analysis of service provision assessments in eight low-income countries	2013-2018															1
93	Gutema, G. and Engidawork, E.	Affordability of commonly prescribed antibiotics in a large tertiary teaching hospital in Ethiopia: a challenge for the national drug policy objective	2015												1
94	Hagen, N. and Khuluza, F. and Heide, L.	Quality, availability and storage conditions of oxytocin and misoprostol in Malawi	2017-2018															1
95	Hailu, A. D. and Mohammed, S. A.	Availability, price, and affordability of WHO priority maternal and child health medicine in public health facilities of Dessie, north-East Ethiopia	2018-2019																1
96	Hamdi, H. and Ba, O. and Niang, S. and Ntizimira, C. and Mbengue, M. and Coulbary, A. S. and Niang, R. and Parsons, M. and Amon, J. J. and Lohman, D.	Palliative Care Need and Availability in Four Referral Hospitals in Senegal: Results from a Multicomponent Assessment	2014-2015												1
97	Haque, M. and Abubakar, A. R. and Ogunleye, O. O. and Sani, I. H. and Sefah, I. and Kurdi, A. and Islam, S. and Godman, B.	Changes in Availability, Utilization, and Prices of Medicines and Protection Equipment for COVID-19 in an Urban Population of Northern Nigeria	2020																	1
98	Harding, R. and Simms, V. and Penfold, S. and Downing, J. and Powell, R. A. and Mwangi-Powell, F. and Namisango, E. and Morel and , S. and Gikaara, N. and Atieno, M. and Kataike, J. and Nsubuga, C. and Munene, G. and Banga, G. and Higginson, I. J.	Availability of essential drugs for managing HIV-related pain and symptoms within 120 PEPFAR-funded health facilities in East Africa: a cross-sectional survey with onsite verification	Unclear	1
99	Hategeka, C. and Shoveller, J. and Tuyisenge, L. and Kenyon, C. and Cechetto, D. F. and Lynd, L. D.	Pediatric emergency care capacity in a low-resource setting: An assessment of district hospitals in Rwanda	2012/2013										1
100	Hunie, M. and Desse, T. and Fenta, E. and Teshome, D. and Gelaw, M. and Gashaw, A.	Availability of Emergency Drugs and Essential Equipment in Intensive Care Units in Hospitals of Ethiopia: A Multicenter Cross-Sectional Study	2020																	1
101	Idindili, B. and Zaeem, U. H. and Ayella, S. and Thawar, S. G. and Selemani, M. and Dragana, S. and Kallage, J.	Factors influencing implementation of integrated management of childhood illness in Lindi Region, Southern Tanzania	2013										1
102	Iwu, C. J. and Ngcobo, N. and McCaul, M. and Mangqalaza, H. and Magwaca, A. and Chikte, U. and Wiysonge, C. S.	Vaccine stock management in primary health care facilities in OR Tambo District, Eastern Cape, South Africa	2019																1
103	Jammalamadugu, S. B. and Mosime, B. and Masupe, T. and Habte, D.	Assessment of the household availability of oral rehydration salt in rural Botswana	2012									1
104	Jingi, A. M. and Noubiap, J. J. N. and Onana, A. E. and Nansseu, J. R. N. and Wang, B. and Kingue, S. and Kengne, A. P.	Access to diagnostic tests and essential medicines for cardiovascular diseases and diabetes care: Cost, availability and affordability in the west region of Cameroon	2012									1
105	Jost, J. and Raharivelo, A. and Ratsimbazafy, V. and Nizard, M. and Auditeau, E. and Newton, C. R. and Preux, P. M.	Availability and cost of major and first-line antiepileptic drugs: a comprehensive evaluation in the capital of Madagascar	Unclear	1
106	Kabunga, L. N. and Mujasi, P.	Does access to credit services influence availability of essential child medicines and licensing status among private medicine retail outlets in Uganda?	2016													1
107	Kagashe, G. A. B. and Maregesi, S. M. and Mashaka, A.	Availability, awareness, attitude and knowledge of emergency contraceptives in Dar Es Salaam	Unclear	1
108	Kaiser, A. H. and Hehman, L. and Forsberg, B. C. and Simangolwa, W. and Sundewall, J.	Availability, prices and affordability of essential medicines for treatment of diabetes and hypertension in private pharmacies in Zambia	2019																1
109	Kamuhabwa, A. A. R. and Twaha, K.	Availability and affordability of essential antibiotics for pediatrics in semi-rural areas in Tanzania	2013										1
110	Kananura, R. M. and Kiwanuka, S. N. and Ekirapa-Kiracho, E. and Waiswa, P.	Persisting demand and supply gap for maternal and newborn care in eastern Uganda: a mixed-method cross-sectional study	2013; 2015												1
111	Kangwana, B. B. and Njogu, J. and Wasunna, B. and Kedenge, S. V. and Memusi, D. N. and Goodman, C. A. and Zurovac, D. and Snow, R. W.	Malaria drug shortages in Kenya: a major failure to provide access to effective treatment	2008					1
112	Kangwana, B. P. and Kedenge, S. V. and Noor, A. M. and Alegana, V. A. and Ny and igisi, A. J. and it, J. and Fegan, G. W. and Todd, J. E. and Brooker, S. and Snow, R. W. and Goodman, C. A.	The impact of retail-sector delivery of artemether-lumefantrine on malaria treatment of children under five in Kenya: a cluster randomized controlled trial	2008-2009						1
113	Katende, D. and Mutungi, G. and Baisley, K. and Biraro, S. and Ikoona, E. and Peck, R. and Smeeth, L. and Hayes, R. and Munderi, P. and Grosskurth, H.	Readiness of Ugandan health services for the management of outpatients with chronic diseases	2012-2013										1
114	Kebede, O. and Tilahun, G.	Inventory management performance for family planning, maternal and child health medicines in public health facilities of West Wollega zone, Ethiopia	2018-2019																1
115	Kefale, A. T. and Shebo, H. H.	Availability of essential medicines and pharmaceutical inventory management practice at health centers of Adama town, Ethiopia	2017														1
116	Khatib, R. and McKee, M. and Shannon, H. and Chow, C. and Rangarajan, S. and Teo, K. and Wei, L. and Mony, P. and Mohan, V. and Gupta, R. and Kumar, R. and Vijayakumar, K. and Lear, S. A. and Diaz, R. and Avezum, A. and Lopez-Jaramillo, P. and Lanas, F. and Yusoff, K. and Ismail, N. and Kazmi, K. and Rahman, O. and Rosengren, A. and Monsef, N. and Kelishadi, R. and Kruger, A. and Puoane, T. and S…	Availability and affordability of cardiovascular disease medicines and their effect on use in high-income, middle-income, and low-income countries: an analysis of the PURE study data	2003-2013										1
117	Khuluza, F. and Haefele-Abah, C.	The availability, prices and affordability of essential medicines in Malawi: A cross-sectional study	2017														1
118	Khuluza, F. and Heide, L.	Availability and affordability of antimalarial and antibiotic medicines in Malawi	2015												1
119	Kibira et al	Medicine Price Monitor, Jul-Sep 2009	2009						1
120	Kibira et al	Medicines Price Monitor, Apr-June 2010	2010							1
121	Kibira, D. and Kitutu, F. E. and Merrett, G. B. and Mantel-Teeuwisse, A. K.	Availability, prices and affordability of UN Commission's lifesaving medicines for reproductive and maternal health in Uganda	2015												1
122	Kibira, D. and Ooms, G. I. and van den Ham, H. A. and Namugambe, J. S. and Reed, T. and Leufkens, H. G. and Mantel-Teeuwisse, A.	Access to oxytocin and misoprostol for management of postpartum haemorrhage in Kenya, Uganda and Zambia: a cross-sectional assessment of availability, prices and affordability	2017														1
123	Kibira, D. and Ssebagereka, A. and van den Ham, H. A. and Opigo, J. and Katamba, H. and Seru, M. and Reed, T. and Leufkens, H. G. and Mantel-Teeuwisse, A. K.	Trends in access to anti-malarial treatment in the formal private sector in Uganda: an assessment of availability and affordability of first-line anti-malarials and diagnostics between 2007 and 2018	2007-2018															1
124	Kibirige, D. and Atuhe, D. and Kampiire, L. and Kiggundu, D. S. and Donggo, P. and Nabbaale, J. and Mwebaze, R. M. and Kalyesubula, R. and Lumu, W.	Access to medicines and diagnostic tests integral in the management of diabetes mellitus and cardiovascular diseases in Uganda: insights from the ACCODAD study	2017														1
125	Kibirige, D. and Kampiire, L. and Atuhe, D. and Mwebaze, R. and Katagira, W. and Muttamba, W. and Nant and a, R. and Worodria, W. and Kirenga, B.	Access to affordable medicines and diagnostic tests for asthma and COPD in sub Saharan Africa: the Ugandan perspective	2017														1
126	Kioko, U. and Riley, C. and Dellicour, S. and Were, V. and Ouma, P. and Gutman, J. and Kariuki, S. and Omar, A. and Desai, M. and Buff, A. M.	A cross-sectional study of the availability and price of anti-malarial medicines and malaria rapid diagnostic tests in private sector retail drug outlets in rural Western Kenya, 2013	2013										1
127	Kusemererwa, D. and Alban, A. and Obua, O. T. and Trap, B.	An exploratory study on equity in funding allocation for essential medicines and health supplies in Uganda's public sector	2012-2014											1
128	Kuwawenaruwa, A. and Tediosi, F. and Metta, E. and Obrist, B. and Wiedenmayer, K. and Msamba, V. S. and Wyss, K.	Acceptability of a Prime Vendor System in Public Healthcare Facilities in Tanzania	2018															1
129	Kuwawenaruwa, A. and Wyss, K. and Wiedenmayer, K. and Metta, E. and Tediosi, F.	The effects of medicines availability and stock-outs on household's utilization of healthcare services in Dodoma region, Tanzania	2017														1
130	Larson, P. S. and Yadav, P. and Alphs, S. and Arkedis, J. and Massaga, J. and Sabot, O. and Cohen, J. L.	Diffusion of subsidized ACTs in accredited drug shops in Tanzania: determinants of stocking and characteristics of early and late adopters	2011-2012									1
131	Lee, E. H. and Olsen, C. H. and Koehlmoos, T. and Masuoka, P. and Stewart, A. and Bennett, J. W. and Mancuso, J.	A cross-sectional study of malaria endemicity and health system readiness to deliver services in Kenya, Namibia and Senegal	2009-2013										1
132	Leung, N. H. Z. and Chen, A. and Yadav, P. and Gallien, J.	The impact of inventory management on stock-outs of essential drugs in sub-Saharan Africa: Secondary analysis of a field experiment in Zambia	2009-2010							1
133	Loveday, M. and Scott, V. and McLoughlin, J. and Amien, F. and Zweigenthal, V.	Assessing care for patients with TB/HIV/STI infections in a rural district in KwaZulu-Natal	Unclear	1
134	Lunze, K. and Biemba, G. and Lawrence, J. J. and MacLeod, W. B. and Yeboah-Antwi, K. and Musokotwane, K. and Ajayi, T. and Mutembo, S. and Puta, C. and Earle, D. and Steketee, R. and Hamer, D. H.	Clinical management of children with fever: a cross-sectional study of quality of care in rural Zambia	2013										1
135	Magadzire, B. P. and Budden, A. and Ward, K. and Jeffery, R. and ers, D.	Frontline health workers as brokers: provider perceptions, experiences and mitigating strategies to improve access to essential medicines in South Africa	2012									1
136	Magadzire, B. P. and Marchal, B. and Ward, K.	Novel models to improve access to medicines for chronic diseases in South Africa: an analysis of stakeholder perspectives on community-based distribution models	2012-14											1
137	Maiga, D. and Williams-Jones, B.	Assessment of the impact of market regulation in Mali on the price of essential medicines provided through the private sector	2006; 2009						1
138	Maloney, K. and Ward, A. and Krenz, B. and Petty, N. and Bryson, L. and Dolkart, C. and Visser, T. and Le Menach, A. and Scott, V. K. and Cohen, J. M. and Mtumbuka, E. and Mkude, S.	Expanding access to parasite-based malaria diagnosis through retail drug shops in Tanzania: evidence from a randomized trial and implications for treatment	2013-14											1
139	Manji, I. and Manyara, S. M. and Jakait, B. and Ogallo, W. and Hagedorn, I. C. and Lukas, S. and Kosgei, E. J. and Pastakia, S. D.	The Revolving Fund Pharmacy Model: backing up the Ministry of Health supply chain in western Kenya	2011-14											1
140	Masters, S. H. and Burstein, R. and DeCenso, B. and Moore, K. and Haakenstad, A. and Ikilezi, G. and Achan, J. and Osei, I. and Garshong, B. and Kisia, C. and Njuguna, P. and Babigumira, J. and Kumar, S. and Hanlon, M. and Gakidou, E.	Pharmaceutical availability across levels of care: evidence from facility surveys in Ghana, Kenya, and Uganda	2012									1
141	Mathewos Oridanigo, E. and Beyene Salgedo, W. and Gebissa Kebene, F.	Affordability of Essential Medicines and Associated Factors in Public Health Facilities of Jimma Zone, Southwest Ethiopia	2018															1
142	Mattila, P. O. and Babar, Z. U. and Suleman, F.	Assessing the prices and affordability of oncology medicines for three common cancers within the private sector of South Africa	2020																	1
143	McDougal, L. and Moteetee, M. M. and Mohai, F. and Mphale, M. and Mahanty, B. and Motaung, B. and Ankrah, V. and Reynolds, M. and Legins, K. and Tiam, A. and Luo, C. and McClure, C. and Binkin, N.	Lesotho's minimum PMTCT package: lessons learned for combating vertical HIV transmission using co-packaged medicines	2009-2010							1
144	Mendis, S. and Al Bashir, I. and Dissanayake, L. and Varghese, C. and Fadhil, I. and Marhe, E. and Sambo, B. and Mehta, F. and Elsayad, H. and Sow, I. and Algoe, M. and Tennakoon, H. and Truong, L. D. and Lan, L. T. T. and Huiuinato, D. and Hewageegana, N. and Fahal, N. A. W. and Mebrhatu, G. and Tshering, G. and Chestnov, O.	Gaps in capacity in primary care in low-resource settings for implementation of essential noncommunicable disease interventions	2009/11								1
145	Mensah, K. B. and Mensah, A. B. B. and Bangalee, V. and Padayachee, N. and Oosthuizen, F.	Evaluating essential medicines for treating childhood cancers: availability, price and affordability study in Ghana	Unclear	1
146	Metta, E. and Haisma, H. and Kessy, F. and Geubbels, E. and Hutter, I. and Bailey, A.	"It is the medicines that keep us alive": lived experiences of diabetes medication use and continuity among adults in Southeastern Tanzania	2013										1
147	Mfinanga, G. S. and Kimaro, G. D. and Ngadaya, E. and Massawe, S. and Mt and u, R. and Shayo, E. H. and Kahwa, A. and Achola, O. and Mutungi, A. and Knight, R. and Armbruster, D. and Sintasath, D. and Kitua, A. and Stanton, C.	Health facility-based Active Management of the Third Stage of Labor: findings from a national survey in Tanzania	2005		1
148	Mhlanga, B. S. and Suleman, F.	Price, availability and affordability of medicines	2012-13										1
149	Michael, D. and Mkunde, S. P.	The malaria testing and treatment landscape in mainland Tanzania, 2016	2016													1
150	Mikkelsen-Lopez, I. and Shango, W. and Barrington, J. and Ziegler, R. and Smith, T. and deSavigny, D.	The challenge to avoid anti-malarial medicine stock-outs in an era of funding partners: the case of Tanzania	2011-12									1
151	Mikkelsen-Lopez, I. and Tediosi, F. and Abdallah, G. and Njozi, M. and Amuri, B. and Khatib, R. and Manzi, F. and de Savigny, D.	Beyond antimalarial stock-outs: implications of health provider compliance on out-of-pocket expenditure during care-seeking for fever in South East Tanzania	2009-11								1
152	Millogo, O. and Doamba, J. E. O. and SiÃ©, A. and Utzinger, J. and Vounatsou, P.	Constructing a malaria-related health service readiness index and assessing its association with child malaria mortality: an analysis of the Burkina Faso 2014 SARA data	2014											1
153	Mkoka, D. A. and Goicolea, I. and Kiwara, A. and Mwangu, M. and Hurtig, A. K.	Availability of drugs and medical supplies for emergency obstetric care: experience of health facility managers in a rural District of Tanzania	2012									1
154	Modisakeng, C. and Matlala, M. and Godman, B. and Meyer, J. C.	Medicine shortages and challenges with the procurement process among public sector hospitals in South Africa; findings and implications	2017														1
155	Mokaya, J. and Dotchin, C. L. and Gray, W. K. and Hooker, J. and Walker, R. W.	The Accessibility of Parkinson's Disease Medication in Kenya: Results of a National Survey	2014											1
156	Mpanya, G. and Tshefu, A. and Likwela, J. L.	The malaria testing and treatment market in Kinshasa, Democratic Republic of the Congo, 2013	2013										1
157	Mujinja, P. G. and Mackintosh, M. and Justin-Temu, M. and Wuyts, M.	Local production of pharmaceuticals in Africa and access to essential medicines: 'urban bias' in access to imported medicines in Tanzania and its policy implications	2006; 2009						1
158	Mukundiyukuri, J. P. and Irakiza, J. J. and Nyirahabimana, N. and Ng'ang'a, L. and Park, P. H. and Ngoga, G. and El-Khatib, Z. and Nditunze, L. and Dusengeyezu, E. and Rusangwa, C. and Mpunga, T. and Mubiligi, J. and Hedt-Gauthier, B.	Availability, Costs and Stock-Outs of Essential NCD Drugs in Three Rural Rwandan Districts	2017														1
159	Musinguzi, G. and Bastiaens, H. and Wanyenze, R. K. and Mukose, A. and Van Geertruyden, J. P. and Nuwaha, F.	Capacity of Health Facilities to Manage Hypertension in Mukono and Buikwe Districts in Uganda: Challenges and Recommendations	2012									1
160	Mwencha, M. and Rosen, J. E. and Spisak, C. and Watson, N. and Kisoka, N. and Mberesero, H.	Upgrading Supply Chain Management Systems to Improve Availability of Medicines in Tanzania: Evaluation of Performance and Cost Effects	2013-2015												1
161	Mwita, S. and Tunzo, N. and e, M. and Hamasaki, K.	Availability of prescribed medicines for elders at Sekou-Toure regional referral hospital in Mwanza, Tanzania	2016													1
162	Naidoo, K. and Suleman, F.	Evaluating the impact of single exit pricing (SEP) on medicine product withdrawal from the private healthcare market in South Africa	2001-2014											1
163	Nakiwala, S. R.	Capacity of Lower Level Health Centres to Provide Comprehensive HIV/AIDS Care: Case Study of Health Centre IVS in Masaka District; Uganda	2006			1
164	Namisango, E. and Ntege, C. and Luyirika, E. B. and Kiyange, F. and Allsop, M. J.	Strengthening pharmaceutical systems for palliative care services in resource limited settings: piloting a mHealth application across a rural and urban setting in Uganda	unclear	1
165	Ndagire, E. and Kawakatsu, Y. and Nalubwama, H. and Atala, J. and Sarnacki, R. and Pulle, J. and Kyarimpa, R. and Mwima, R. and Kansiime, R. and Okello, E. and Lwabi, P. and Beaton, A. and Sable, C. and Watkins, D.	Examining the Ugandan health system's readiness to deliver rheumatic heart disease-related services	2018-19																1
166	Negera, G. and Merga, H. and Gudeta, T.	Health professionals' perception of pharmaceuticals procurement performance in public health facilities in Southwestern Ethiopia	2019																1
167	Ng, G. and Raskin, E. and Wirtz, V. J. and Banks, K. P. and Laing, R. O. and Kiragu, Z. W. and Rockers, P. C. and Onyango, M. A.	Coping with access barriers to non-communicable disease medicines: qualitative patient interviews in eight counties in Kenya	2016-19																1
168	Nsabagasani, X. and Ogwal-Okeng, J. and Mbonye, A. and Ssengooba, F. and Muhumuza, S. and Hansen, E. H.	Availability and utilization of the WHO recommended priority lifesaving medicines for under five-year old children in public health facilities in Uganda: a cross-sectional survey	2012									1
169	Nyarko, K. M. and Ameme, D. K. and Ocansey, D. and Commeh, E. and Markwei, M. T. and Ohene, S. A.	Capacity assessment of selected health care facilities for the pilot implementation of Package for Essential Non-communicable Diseases (PEN) intervention in Ghana	2013										1
170	Obakiro, S. B. and Kiyimba, K. and Napyo, A. and Kanyike, A. M. and Mayoka, W. J. and Nnassozi, A. G. and Aguti, B. and Akech, G. M. and Waako, J. P.	Appropriateness and affordability of prescriptions to diabetic patients attending a tertiary hospital in Eastern Uganda: A retrospective cross-sectional study	2019																1
171	Ocan, M. and Bbosa, G. S. and Waako, P. and Ogwal-Okeng, J. and Obua, C.	Factors predicting home storage of medicines in Northern Uganda	2012									1
172	O'Connell, K. A. and Gatakaa, H. and Poyer, S. and Njogu, J. and Evance, I. and Munroe, E. and Solomon, T. and Goodman, C. and Hanson, K. and Zinsou, C. and Akulayi, L. and Raharinjatovo, J. and Arogundade, E. and Buyungo, P. and Mpasela, F. and Adjibabi, C. B. and Agbango, J. A. and Ramaros and ratana, B. F. and Coker, B. and Rubahika, D. and Hamainza, B. and Chapman, S. and Shewchuk, T. and Cha…	Got ACTs? Availability, price, market share and provider knowledge of anti-malarial medicines in public and private sector outlets in six malaria-endemic countries	2009-2010							1
173	Ogbodu Olubumni, M. and Maputle Maria, S. and Jabu, M.	Nursesâ€™ perceptions about stock-outs of essential medicines at primary health care facilities in Vhembe District, South Africa	2016													1
174	Okubadejo, N. U. and Ojo, O. O. and Wahab, K. W. and Abubakar, S. A. and Obiabo, O. Y. and Salawu, F. K. and Nwazor, E. O. and Agabi, O. P. and Oshinaike, O. O.	A Nationwide Survey of Parkinson's Disease Medicines Availability and Affordability in Nigeria	2017														1
175	Ongarora, D. and Karumbi, J. and Minnaard, W. and Abuga, K. and Okungu, V. and Kibwage, I.	Medicine Prices, Availability, and Affordability in Private Health Facilities in Low-Income Settlements in Nairobi County, Kenya	2016													1
176	Onyango, M. A. and Vian, T. and Hirsch, I. and Salvi, D. D. and Laing, R. and Rockers, P. C. and Ashigbie, P. G. and Wirtz, V. J.	Perceptions of Kenyan adults on access to medicines for non-communicable diseases: A qualitative study	unclear	1
177	Ooms, G. I. and Kibira, D. and Reed, T. and van den Ham, H. A. and Mantel-Teeuwisse, A. K. and Buckl and -Merrett, G.	Access to sexual and reproductive health commodities in East and Southern Africa: a cross-country comparison of availability, affordability and stock-outs in Kenya, Tanzania, Uganda and Zambia	2019																1
178	Ooms, G. I. and van Oirschot, J. and Waldmann, B. and von Bernus, S. and van den Ham, H. A. and Mantel-Teeuwisse, A. K. and Reed, T.	The Current State of Snakebite Care in Kenya, Uganda, and Zambia: Healthcare Workers' Perspectives and Knowledge, and Health Facilities' Treatment Capacity	2018-19																1
179	Oppong, S. and Kretchy, I. A. and Imbeah, E. P. and Afrane, B. A.	Managing mental illness in Ghana: the state of commonly prescribed psychotropic medicines	Not clear	1
180	Orji, I. A. and Baldridge, A. S. and Omitiran, K. and Guo, M. and Ajisegiri, W. S. and Ojo, T. M. and Shedul, G. and ula, N. R. and Hirschhorn, L. R. and Huffman, M. D. and Ojji, D. B.	Capacity and site readiness for hypertension control program implementation in the Federal Capital Territory of Nigeria: a cross-sectional study	2019																1
181	Orubu, E. S. F. and Robert, F. O. and Samuel, M. and Megbule, D.	Access to essential cardiovascular medicines for children: a pilot study of availability, price and affordability in Nigeria	2016-2018															1
182	Osei, K. A. and Cox, S. M. and Nichols, K. K.	Dry Eye Disease Practice in Ghana: Diagnostic Perspectives, Treatment Modalities, and Challenges	2016-2017														1
183	Oyando, R. and Njoroge, M. and Nguhiu, P. and Kirui, F. and Mbui, J. and Sigilai, A. and Bukania, Z. and Obala, A. and Munge, K. and Etyang, A. and Barasa, E.	Patient costs of hypertension care in public health care facilities in Kenya	2017														1
184	Oyekale, A. S.	Assessment of primary health care facilities' service readiness in Nigeria	2013-2014											1
185	Ozoh, O. B. and Eze, J. N. and Garba, B. I. and Ojo, O. O. and Okorie, E. M. and Yiltok, E. and Okoli, C. V. and Hammangabdo, A. and Beran, D.	Nationwide survey of the availability and affordability of asthma and COPD medicines in Nigeria	2018-2019																1
186	Palafox, B. and Goodman, C. and Hanson, K.	Malaria, medicines and miles: A novel approach to measuring access to treatment from a household perspective	2009-2012									1
187	Penfold, S. and Shamba, D. and Hanson, C. and Jaribu, J. and Manzi, F. and Marchant, T. and Tanner, M. and Ramsey, K. and Schellenberg, D. and Schellenberg, J. A.	Staff experiences of providing maternity services in rural southern Tanzania - a focus on equipment, drug and supply issues	2009						1
188	Perehudoff, K. and Demchenko, I. and Alex and rov, N. V. and Brutsaert, D. and Ackon, A. and DurÃ¡n, C. E. and El-Dahiyat, F. and Hafidz, F. and Haque, R. and Hussain, R. and Salenga, R. and Suleman, F. and Babar, Z. U.	Essential Medicines in Universal Health Coverage: A Scoping Review of Public Health Law Interventions and How They Are Measured in Five Middle-Income Countries	N/A	1
189	Perumal-Pillay, V. A. and Suleman, F.	Parents' and guardians' perceptions on availability and pricing of medicines and healthcare for children in eThekwini, South Africa - a qualitative study	2016													1
190	Plum, C. and Stolbrink, M. and Zurba, L. and Bissell, K. and Ozoh, B. O. and Mortimer, K.	Availability of diagnostic services and essential medicines for non-communicable respiratory diseases in African countries	2019																1
191	Rampamba, E. M. and Meyer, J. C. and Helberg, E. and Godman, B.	Medicines Availability among Hypertensive Patients in Primary Health Care Facilities in a Rural Province in South Africa: Findings and Implications	Unclear	1
192	Robertson, J. and Forte, G. and Trapsida, J. M. and Hill, S.	What essential medicines for children are on the shelf?	2007				1
193	Rockers, P. C. and Laing, R. O. and Ashigbie, P. G. and Onyango, M. A. and Mukiira, C. K. and Wirtz, V. J.	Effect of Novartis Access on availability and price of non-communicable disease medicines in Kenya: a cluster-randomised controlled trial	2016													1
194	Russo, G. and McPake, B.	Medicine prices in urban Mozambique: a public health and economic study of pharmaceutical markets and price determinants in low-income settings	2004-2006			1
195	Sado, E. and Sufa, A.	Availability and affordability of essential medicines for children in the Western part of Ethiopia: implication for access	2015												1
196	Sadoh, W. E. and Nwaneri, D. U. and Owobu, A. C.	The cost of outpatient management of chronic heart failure in children with congenital heart disease	2009						1
197	Saka, S. A. and Fajemirokun, O. T.	The effects of National Health Insurance Scheme on equity and quality of diabetes care in secondary healthcare facilities in South-West Nigeria	2015												1
198	Saouadogo Hamado	Measuring medicine prices, availability, affordability and price components in Burkina Faso	2009						1
199	Saouadogo, H. and Compaore, M.	Essential medicines access survey in public hospitals of Burkina Faso	2008					1
200	Schafermann, S. and Neci, R. and Ndze, E. N. and Nyaah, F. and Pondo, V. B. and Heide, L.	Availability, prices and affordability of selected antibiotics and medicines against noncommunicable diseases in western Cameroon and northeast DR Congo	2017-2018															1
201	Schwartz, J. I. and Muddu, M. and Kimera, I. and Mbuliro, M. and Ssennyonjo, R. and Ssinabulya, I. and Semitala, F. C.	Impact of a COVID-19 National Lockdown on Integrated Care for Hypertension and HIV	2020																	1
202	Scott, N. A. and Lee, K. K. and Sadowski, C. and Kurbatova, E. V. and Goldberg, S. V. and Nsubuga, P. and Kitshoff, R. and Whitelaw, C. and Thuy, H. N. and Batra, K. and Allen-Blige, C. and Davis, H. and Kim, J. and Phan, M. and Fedrick, P. and Chiu, K. W. and Heilig, C. M. and Sizemore, E.	Optimizing drug inventory management with a web-based information system: The TBTC Study 31/ACTG A5349 experience	2015-2018															1
203	Shabangu, K. and Suleman, F.	Medicines availability at a Swaziland hospital and impact on patients	2012									1
204	Shayo, F. K. and Bintabara, D.	Are Tanzanian health facilities ready to provide management of chronic respiratory diseases? An analysis of national survey for policy implications	2014-15												1
205	Shayo, F. K. and Shayo, S. C.	Availability and readiness of diabetes health facilities to manage tuberculosis in Tanzania: a path towards integrating tuberculosis-diabetes services in a high burden setting?	2014-2015												1
206	Shayo, F. K. and Shayo, S. C.	Readiness of healthcare facilities with tuberculosis services to manage diabetes mellitus in Tanzania: A nationwide analysis for evidence-informed policy-making in high burden settings	2014-2015												1
207	Sieleunou, I. and De Allegri, M. and Rol and Enok Bonong, P. and OuÃ©draogo, S. and Ridde, V.	Does performance-based financing curb stock-outs of essential medicines? Results from a randomised controlled trial in Cameroon	2012-2015												1
208	Sieleunou, I. and Turcotte-Tremblay, A. M. and De Allegri, M. and TaptuÃ© Fotso, J. C. and Azinyui Yumo, H. and Magne Tamga, D. and Ridde, V.	How does performance-based financing affect the availability of essential medicines in Cameroon? A qualitative study	2016													1
209	Sisay, M. and Amare, F. and Hagos, B. and Edessa, D.	Availability, pricing and affordability of essential medicines in Eastern Ethiopia: a comprehensive analysis using WHO/HAI methodology	2020																	1
210	Smith, N. and Obala, A. and Simiyu, C. and Menya, D. and Khwa-Otsyula, B. and O'Meara, W. P.	Accessibility, availability and affordability of anti-malarials in a rural district in Kenya after implementation of a national subsidy scheme	2010							1
211	Sow, P. G. and Ndiaye, B. and Diarra, M. and Dia, A. T.	Study of the availability and affordability of medicine for childhood in Senegal	2011								1
212	Sule, Yahaya Z. and Mora, Ahmed T. and Dagogot, Charles N.	Lessons from the Kaduna sustainable drug supply intervention initiative	not stated	1
213	Tadesse, T. and Abuye, H. and Tilahun, G.	Availability and affordability of children essential medicines in health facilities of southern nations, nationalities, and people region, Ethiopia: key determinants for access	2019																1
214	Thomson, R. and Festo, C. and Johanes, B. and Kalolella, A. and Bruxvoort, K. and Nchimbi, H. and Tougher, S. and Cairns, M. and Taylor, M. and Kleinschmidt, I. and Ye, Y. and Mann, A. and Ren, R. and Willey, B. and Arnold, F. and Hanson, K. and Kachur, S. P. and Goodman, C.	Has Tanzania embraced the green leaf? Results from outlet and household surveys before and after implementation of the Affordable Medicines Facility-malaria	2010-2012									1
215	Thomson, R. and Johanes, B. and Festo, C. and Kalolella, A. and Taylor, M. and Tougher, S. and Ye, Y. and Mann, A. and Ren, R. and Bruxvoort, K. and Willey, B. and Arnold, F. and Hanson, K. and Goodman, C.	An assessment of the malaria-related knowledge and practices of Tanzania's drug retailers: exploring the impact of drug store accreditation	2011								1
216	Tougher, S. and Hanson, K. and Goodman, C.	What happened to anti-malarial markets after the Affordable Medicines Facility-malaria pilot? Trends in ACT availability, price and market share from five African countries under continuation of the private sector co-payment mechanism	2011; 2014/2015												1
217	Tougher, S. and Ye, Y. and Amuasi, J. H. and Kourgueni, I. A. and Thomson, R. and Goodman, C. and Mann, A. G. and Ren, R. and Willey, B. A. and Adegoke, C. A. and Amin, A. and Ansong, D. and Bruxvoort, K. and Diallo, D. A. and Diap, G. and Festo, C. and Johanes, B. and Juma, E. and Kalolella, A. and Malam, O. and Mberu, B. and Ndiaye, S. and Nguah, S. B. and Seydou, M. and Taylor, M. and Rueda, S…	Effect of the Affordable Medicines Facility--malaria (AMFm) on the availability, price, and market share of quality-assured artemisinin-based combination therapies in seven countries: a before-and-after analysis of outlet survey data	2009-2012									1
218	Tran, D. N. and Manji, I. and Njuguna, B. and Kamano, J. and Laktabai, J. and Tonui, E. and Vedanthan, R. and Pastakia, S.	Solving the problem of access to cardiovascular medicines: revolving fund pharmacy models in rural western Kenya	2018															1
219	Tran, D. N. and Were, P. M. and Kangogo, K. and Amisi, J. A. and Manji, I. and Pastakia, S. D. and Vedanthan, R.	Supply-chain strategies for essential medicines in rural western Kenya during COVID-19	2020																	1
220	Tujo, T. M. and Gurmu, T. G.	Availability and Utilization of WHO Lifesaving Medicines for Children under Five in Public Health Facilities of the Jimma Zone, South West Ethiopia: A Cross-Sectional Survey	2018															1
221	Tumwine, Y. and Kutyabami, P. and Odoi, R. A. and Kalyango, J. N.	Availability and expiry of essential medicines and supplies during the 'Pull' and 'Push' drug acquisition systems in a Rural Ugandan Hospital	2000-2005		1
222	Tusubira, A. K. and Akiteng, A. R. and Nakirya, B. D. and Nalwoga, R. and Ssinabulya, I. and Nalwadda, C. K. and Schwartz, J. I.	Accessing medicines for non-communicable diseases: Patients and health care workers' experiences at public and private health facilities in Uganda	2016-17														1
223	Ushie, B. A. and Ugal, D. B. and Ingwu, J. A.	Overdependence on For-Profit Pharmacies: A Descriptive Survey of User Evaluation of Medicines Availability in Public Hospitals in Selected Nigerian States	2015												1
224	Valimba, R. and Liana, J. and Joshi, M. P. and Rutta, E. and Embrey, M. and Bundala, M. and Kibassa, B.	Engaging the private sector to improve antimicrobial use in the community: experience from accredited drug dispensing outlets in Tanzania	2008-2010						1
225	Vialle-Valentin, C. E. and Serumaga, B. and Wagner, A. K. and Ross-Degnan, D.	Evidence on access to medicines for chronic diseases from household surveys in five low- and middle-income countries	2007-2010							1
226	Vledder, M. and Friedman, J. and SjÃ¶blom, M. and Brown, T. and Yadav, P.	Improving Supply Chain for Essential Drugs in Low-Income Countries: Results from a Large Scale Randomized Experiment in Zambia	Unclear	1
227	Wagenaar, B. H. and Gimbel, S. and Hoek, R. and Pfeiffer, J. and Michel, C. and Manuel, J. L. and Cuembelo, F. and Quembo, T. and Afonso, P. and Gloyd, S. and Sherr, K.	Stock-outs of essential health products in Mozambique - longitudinal analyses from 2011 to 2013	2011-13										1
228	Wagenaar, B. H. and Stergachis, A. and Rao, D. and Hoek, R. and Cumbe, V. and NapÃºa, M. and Sherr, K.	The availability of essential medicines for mental healthcare in Sofala, Mozambique	2014											1
229	Watsierah, C. A. and Ouma, C.	Access to artemisinin-based combination therapy (ACT) and quinine in malaria holoendemic regions of western Kenya	2012									1
230	Wendie, T. F. and Ahmed, A. and Mohammed, S. A.	Drug use pattern using WHO core drug use indicators in public health centers of Dessie, North-East Ethiopia	2019																1
231	Whyte, S. R. and Park, S. J. and Odong, G. and Ojara, M. and Lamwaka, A.	The visibility of non-communicable diseases in Northern Uganda	2011-12									1
232	Wiedenmayer, K. A. and Kapologwe, N. and Charles, J. and Chilunda, F. and Mapunjo, S.	The reality of task shifting in medicines management- a case study from Tanzania	2011								1
233	Wiedenmayer, K. and Mbwasi, R. and Mfuko, W. and Mpuya, E. and Charles, J. and Chilunda, F. and Mbepera, D. and Kapologwe, N.	Jazia prime vendor system- a public-private partnership to improve medicine availability in Tanzania: from pilot to scale	2014-2018															1
234	Winter, R. and Yourkavitch, J. and Wang, W. and Mallick, L.	Assessment of health facility capacity to provide newborn care in Bangladesh, Haiti, Malawi, Senegal, and Tanzania	2014-15												1
235	Wirtz, V. J. and Turpin, K. and Laing, R. O. and Mukiira, C. K. and Rockers, P. C.	Access to medicines for asthma, diabetes and hypertension in eight counties of Kenya	Not stated	1
236	Wium, C. A. and Hoffman, B. A.	Antidotes and their availability in South Africa	Not stated	1
237	Wogayehu, B. and Chisha, Y. and Tekabe, B. and Adinew, A. and Asefaw, M.	A cross sectional comparison of drug use indicators using WHO methodology in primary level hospitals participating in an Auditable Pharmaceutical Transactions and Services program versus non-APTS primary hospitals in Southern Ethiopia	2018															1
238	Yadav, P. and Cohen, J. L. and Alphs, S. and Arkedis, J. and Larson, P. S. and Massaga, J. and Sabot, O.	Trends in availability and prices of subsidized ACT over the first year of the AMFm: evidence from remote regions of Tanzania	2011-12									1
239	Ye, Y. and Arnold, F. and Noor, A. and Wamukoya, M. and Amuasi, J. and Blay, S. and Mberu, B. and Ren, R. and Kyobutungi, C. and Wekesah, F. and Gatakaa, H. and Toda, M. and Njogu, J. and Evance, I. and O'Connell, K. and Shewchuk, T. and Thougher, S. and Mann, A. and Willey, B. and Goodman, C. and Hanson, K.	The Affordable Medicines Facility-malaria (AMFm): are remote areas benefiting from the intervention?	2012									1
240	Yimenu, D. K. and Demeke, C. A. and Kasahun, A. E. and Siraj, E. A. and Wendalem, A. Y. and Bazezew, Z. A. and Mekuria, A. B.	Impact of COVID-19 on Pharmaceutical Care Services and the Role of Community Pharmacists: A Multi-Center Cross-Sectional Study in Ethiopia	2020																	1
241	Zinsou, C. and Cherifath, A. B.	The malaria testing and treatment landscape in Benin	2016													1

## Sheet: Location
Table D. Study Location(s)
Study ID	Authors	Title	Country	Benin	Botswana	Burkina Faso	Burundi	Cameroon	Congo	Democratic Republic of Congo	Ethiopia	Gambia	Ghana	Kenya	Lesotho	Madagascar	Malawi	Mali	Mozambique	Nigeria	Rwanda	Senegal	Sierra Leonne	South Africa	Swaziland	Tanzania	Uganda	Zambia	Zimbabwe
			Totals	5	2	4	1	7	1	7	35	2	21	33	1	3	10	3	6	29	7	6	4	15	2	50	49	12	3
1	Abrha, S. and Tadesse, E. and Atey, T. M. and Molla, F. and Melkam, W. and Masresha, B. and Gashaw, S. and Wondimu, A.	Availability and affordability of priority life-saving medicines for under-five children in health facilities of Tigray region, northern Ethiopia	Ethiopia								1
2	Adedapo, K. S. and Fadiji, I. O. and Orunmuyi, A. T. and Ejeh, J. E. and Osifo, B. O.	High default rate in thyroid cancer management in Ibadan, Nigeria: a need for health insurance	Nigeria																	1
3	Adisa, R. and Fakeye, T. O. and Aindero, V. O.	Evaluation of prescription pattern and patients' opinion on healthcare practices in selected primary healthcare facilities in Ibadan, South-Western Nigeria	Nigeria																	1
4	Adisa, R. and Olajide, O. O. and Fakeye, T. O.	Social Support, Treatment Adherence and Outcome among Hypertensive and Type 2 Diabetes Patients in Ambulatory Care Settings in southwestern Nigeria	Nigeria																	1
5	Adjei, A. A. and Winch, P. and Laar, A. and Sullivan, D. J., Jr. and Sakyi, K. S. and Stephens, J. K. and Adjei, G. O. and Boateng, I. A. and Aubyn, V. N. and Kubio, C. and Tuakli, J. and Vanotoo, L. and Bortei, B. B. and Amo-Addae, M. and Sorvor, F. and Coleman, N. and Dalglish, S. and Owusu, R. and Gebreyesus, T. and Essuman, E. and Greene, R. and Ankomah, E. and Houston, K. and Bart-Plange, C.…	Insights into the Affordable Medicines Facility-malaria in Ghana: the role of caregivers and licensed chemical sellers in four regions	Ghana										1
6	Ajayi, I. O. and Soyannwo, T. and Akpa, O. M.	Awareness and Utilization of Affordable Medicine Facility-Malaria among Caregivers of Under-Five Children in Ibadan North-West Local Government Area, Oyo State	Nigeria																	1
7	Ajeani, J. and Mangwi Ayiasi, R. and Tetui, M. and Ekirapa-Kiracho, E. and Namazzi, G. and Muhumuza Kananura, R. and Namusoke Kiwanuka, S. and Beyeza-Kashesya, J.	A cascade model of mentorship for frontline health workers in rural health facilities in Eastern Uganda: processes, achievements and lessons	Uganda																								1
8	Alba, S. and Hetzel, M. W. and Goodman, C. and Dillip, A. and Liana, J. and Mshinda, H. and Lengeler, C.	Improvements in access to malaria treatment in Tanzania after switch to artemisinin combination therapy and the introduction of accredited drug dispensing outlets - a provider perspective	Tanzania																							1
9	Alemu, T. and Jemal, A. and Gashe, F. and Suleman, S. and Sudhakar, S. and Fekadu, G.	Integrated pharmaceutical logistics system implementation in selected health facilities of Ethiopia: The case of four WOLLEGA ZONES	Ethiopia								1
10	Amoakoh-Coleman, M. and Agyepong, I. A. and Kayode, G. A. and Grobbee, D. E. and Klipstein-Grobusch, K. and Ansah, E. K.	Public health facility resource availability and provider adherence to first antenatal guidelines in a low resource setting in Accra, Ghana	Ghana										1
11	Amuasi, J. H. and Diap, G. and Blay-Nguah, S. and Boakye, I. and Karikari, P. E. and Dismas, B. and Karenzo, J. and Nsabiyumva, L. and Louie, K. S. and Kiechel, J. R.	Access to artesunate-amodiaquine, quinine and other anti-malarials: policy and markets in Burundi	Burundi				1
12	Amuasi, J. H. and Diap, G. and Nguah, S. B. and Karikari, P. and Boakye, I. and Jambai, A. and Lahai, W. K. and Louie, K. S. and Kiechel, J. R.	Access to artemisinin-combination therapy (ACT) and other anti-malarials: national policy and markets in Sierra Leone	Sierra Leonne																				1
13	Anafi, S. B. and Kwanashie, H. O. and Muktar, H. M.	Pharmaceutical care of HIV/AIDS patients in a resource-poor setting	Nigeria																	1
14	Ansah, E. K. and Whitty, C. J. and Bart-Plange, C. and Gyapong, M.	Changes in the availability and affordability of subsidised artemisinin combination therapy in the private drug retail sector in rural Ghana: before and after the introduction of the AMFm subsidy	Ghana										1
15	Anteneh, Z. A. and Demilew, W. and Gebeyehu, E.	Dispensing practices in health care facilities of Bahir Dar City, Northwest Ethiopia	Ethiopia								1
16	Armstrong-Hough, M. and Kishore, S. P. and Byakika, S. and Mutungi, G. and Nunez-Smith, M. and Schwartz, J. I.	Disparities in availability of essential medicines to treat non-communicable diseases in Uganda: A Poisson analysis using the Service Availability and Readiness Assessment	Uganda																								1
17	Armstrong-Hough, M. and Sharma, S. and Kishore, S. P. and Akiteng, A. R. and Schwartz, J. I.	Variation in the availability and cost of essential medicines for non-communicable diseases in Uganda: A descriptive time series analysis	Uganda																								1
18	Aryeetey, G. C. and Nonvignon, J. and Amissah, C. and Buckle, G. and Aikins, M.	The effect of the National Health Insurance Scheme (NHIS) on health service delivery in mission facilities in Ghana: a retrospective study	Ghana										1
19	Asemahagn, M. A. and Alene, G. D. and Yimer, S. A.	Geographic Accessibility, Readiness, and Barriers of Health Facilities to Offer Tuberculosis Services in East Gojjam Zone, Ethiopia: A Convergent Parallel Design	Ethiopia								1
20	Ashigbie, P. G. and Rockers, P. C. and Laing, R. O. and Cabral, H. J. and Onyango, M. A. and Buleti, J. P. L. and Wirtz, V. J.	Availability and prices of medicines for non-communicable diseases at health facilities and retail drug outlets in Kenya: a cross-sectional survey in eight counties	Kenya											1
21	Asiimwe, C. and Gelvin, D. and Lee, E. and Ben Amor, Y. and Quinto, E. and Katureebe, C. and Sundaram, L. and Bell, D. and Berg, M.	Use of an innovative, affordable, and open-source short message service-based tool to monitor malaria in remote areas of Uganda	Uganda																								1
22	Attaei, M. W. and Khatib, R. and McKee, M. and Lear, S. and Dagenais, G. and Igumbor, E. U. and AlHabib, K. F. and Kaur, M. and Kruger, L. and Teo, K. and Lanas, F. and Yusoff, K. and Oguz, A. and Gupta, R. and Yusufali, A. M. and Bahonar, A. and Kutty, R. and Rosengren, A. and Mohan, V. and Avezum, A. and Yusuf, R. and Szuba, A. and Rangarajan, S. and Chow, C. and Yusuf, S.	Availability and affordability of blood pressure-lowering medicines and the effect on blood pressure control in high-income, middle-income, and low-income countries: an analysis of the PURE study data	20 countries
23	Atukunda, E. C. and Brhlikova, P. and Agaba, A. G. and Pollock, A. M.	Civil Society Organizations and medicines policy change: a case study of registration, procurement, distribution and use of misoprostol in Uganda	Uganda																								1
24	Auwal, F. and Dahiru, M. N. and Abdu-Aguye, S. N.	Availability and rationality of fixed dose combinations available in Kaduna, Nigeria	Nigeria																	1
25	Awucha, N. E. and Janefrances, O. C. and Meshach, A. C. and Henrietta, J. C. and Daniel, A. I. and Chidiebere, N. E.	Impact of the COVID-19 pandemic on consumers' access to essential medicines in Nigeria	Nigeria																	1
26	Babar, Z. U. D. and Lessing, C. and Mace, C. and Bissell, K.	The availability, pricing and affordability of three essential asthma medicines in 52 low- and middle-income countries	54 countries
27	Babar, Z. U. D. and Ramzan, S. and El-Dahiyat, F. and Tachmazidis, I. and Adebisi, A. and Hasan, S. S.	The availability, pricing, and affordability of essential diabetes medicines in 17 low-, middle-, and high-income countries	Oman, Qatar, Saudi Arabia, United Arab Emirates, China, Jordan, Russia, Armenia, Bangladesh, Egypt, Georgia, India, Pakistan, Sri Lanka, Afghanistan, Nepal, and Tanzania.																							1
28	Bagonza, J. and Rutebemberwa, E. and Eckmanns, T. and Ekirapa-Kiracho, E.	What influences availability of medicines for the community management of childhood illnesses in central Uganda? Implications for scaling up the integrated community case management programme	Uganda																								1
29	Barakat, D. and Rockers, P. C. and Vian, T. and Onyango, M. A. and Laing, R. O. and Wirtz, V. J.	Access to asthma medicines at the household level in eight counties of Kenya	Kenya											1
30	Barrington, J. and Wereko-Brobby, O. and Ward, P. and Mwafongo, W. and Kungulwe, S.	SMS for Life: a pilot project to improve anti-malarial drug supply management in rural Tanzania using standard technology	Tanzania																							1
31	Batwala, V. and Magnussen, P. and Nuwaha, F.	Challenges to implementation of artemisinin combination therapy policy in Uganda	Uganda																								1
32	Bay, N. and Juga, E. and Macuacua, C. and JoÃ£o, J. and Costa, M. and Stewart, S. and Mocumbi, A.	Assessment of care provision for hypertension at the emergency Department of an Urban Hospital in Mozambique	Mozambique																1
33	Berhanemeskel, E. and Beedemariam, G. and Fenta, T. G.	HIV/AIDS related commodities supply chain management in public health facilities of Addis Ababa, Ethiopia: A cross-sectional survey	Ethiopia								1
34	Beyene, D. and Abuye, H. and Tilahun, G.	Effect of Auditable Pharmaceutical Services and Transaction System on Pharmaceutical Service Outcomes in Public Hospitals of SNNPR, Ethiopia	Ethiopia								1
35	Beyene, H. and Kassa, D. H. and Tadele, H. D. and Persson, L. and Defar, A. and Berhanu, D.	Factors associated with the referral of children with severe illnesses at primary care level in Ethiopia: a cross-sectional study	Ethiopia								1
36	Bigdeli, M. and Javadi, D. and Hoebert, J. and Laing, R. and Ranson, K. and Arhinful, D. and Jabbour, S. and Luiza, V. L. and Men, C. and Thi Kim, C. N. and Ntaganira, J. and Essomba, C. N. and Rashidian, A. and Selvaraj, S. and Syhakhang, L. and Zaidi, S.	Health policy and systems research in access to medicines: A prioritized agenda for low- and middle-income countries	17 LMICs
37	Bintabara, D. and Ernest, A. and Mpondo, B.	Health facility service availability and readiness to provide basic emergency obstetric and newborn care in a low-resource setting: evidence from a Tanzania National Survey	Tanzania																							1
38	Bintabara, D. and Mpondo, B. C. T.	Preparedness of lower-level health facilities and the associated factors for the outpatient primary care of hypertension: Evidence from Tanzanian national survey	Tanzania																							1
39	Bintabara, D. and Nakamura, K. and Ntwenya, J. and Seino, K. and Mpondo, B. C. T.	Adherence to standards of first-visit antenatal care among providers: A stratified analysis of Tanzanian facility-based survey for improving quality of antenatal care	Tanzania																							1
40	Bintabara, D. and Ngajilo, D.	Readiness of health facilities for the outpatient management of non-communicable diseases in a low-resource setting: an example from a facility-based cross-sectional survey in Tanzania	Tanzania																							1
41	Bintabara, D. and Shayo, F. K.	Disparities in availability of services and prediction of the readiness of primary healthcare to manage diabetes in Tanzania	Tanzania																							1
42	Binyaruka, P. and Borghi, J.	Improving quality of care through payment for performance: examining effects on the availability and stock-out of essential medical commodities in Tanzania	Tanzania																							1
43	Birabwa, C. and Bwambale, M. F. and Waiswa, P. and Mayega, R. W.	Quality and barriers of outpatient diabetes care in rural health facilities in Uganda - a mixed methods study	Uganda																								1
44	Birabwa, C. and Murison, J. and Evans, V. and Obua, C. and Agaba, A. and Waako, P. and Pollock, A.	The availability of six tracer medicines in private medicine outlets in Uganda	Uganda																								1
45	Bizimana, T. and Kayumba, P. C. and Heide, L.	Prices, availability and affordability of medicines in Rwanda	Rwanda																		1
46	Boateng, R. and Renner, L. and Petricca, K. and Gupta, S. and Denburg, A.	Health system determinants of access to essential medicines for children with cancer in Ghana	Ghana										1
47	Bonniface, M. and Nambatya, W. and Rajab, K.	An Evaluation of Antibiotic Prescribing Practices in a Rural Refugee Settlement District in Uganda	Uganda																								1
48	Bravo, M. P. and Peratikos, M. B. and Muicha, A. S. and Mahagaja, E. and Alvim, M. F. S. and Green, A. F. and Wester, C. W. and Vermund, S. H.	Monitoring Pharmacy and Test Kit Stocks in Rural Mozambique: U.S. President's Emergency Plan for AIDS Relief Surveillance to Help Prevent Ministry of Health Shortages	Mozambique																1
49	Brenner, S. and Wilhelm, D. and Lohmann, J. and Kambala, C. and Chinkhumba, J. and Muula, A. S. and De Allegri, M.	Implementation research to improve quality of maternal and newborn health care, Malawi	Malawi														1
50	Briggs, J. and Embrey, M. and Maliqi, B. and Hedman, L. and Requejo, J.	How to assure access of essential RMNCH medicines by looking at policy and systems factors: an analysis of countdown to 2015 countries	75 countries
51	Carapinha, J. L. and Ross-Degnan, D. and Desta, A. T. and Wagner, A. K.	Health insurance systems in five Sub-Saharan African countries: medicine benefits and data for decision making	Ghana, Kenya, Nigeria, Tanzania and Uganda										1	1												1	1
52	Carasso, B. S. and Lagarde, M. and Tesfaye, A. and Palmer, N.	Availability of essential medicines in Ethiopia: an efficiency-equity trade-off?	Ethiopia								1
53	Casey, S. E. and Mitchell, K. T. and Amisi, I. M. and Haliza, M. M. and Aveledi, B. and Kalenga, P. and Austin, J.	Use of facility assessment data to improve reproductive health service delivery in the Democratic Republic of the Congo	Democratic Republic of Congo							1
54	Chalker, J. C. and Vialle-Valentin, C. and Liana, J. and Mbwasi, R. and Semali, I. A. and Kihiyo, B. and Shekalaghe, E. and Dillip, A. and Kimatta, S. and Valimba, R. and Embrey, M. and Lieber, R. and Rutta, E. and Johnson, K. and Ross-Degnan, D.	What roles do accredited drug dispensing outlets in Tanzania play in facilitating access to antimicrobials? Results of a multi-method analysis	Tanzania																							1
55	Cham, M. and Sundby, J. and Vangen, S.	Availability and quality of emergency obstetric care in Gambia's main referral hospital: women-users' testimonies	Gambia									1
56	Chandani, Y. and Duffy, M. and Lamphere, B. and Noel, M. and Heaton, A. and Andersson, S.	Quality improvement practices to institutionalize supply chain best practices for iCCM: Evidence from Rwanda and Malawi	Malawi and Rwanda														1				1
57	Chandani, Y. and Noel, M. and Pomeroy, A. and Andersson, S. and Pahl, M. K. and Williams, T.	Factors affecting availability of essential medicines among community health workers in Ethiopia, Malawi, and Rwanda: solving the last mile puzzle	Ethiopia, Rwanda, Malawi								1						1				1
58	Chigome, A. K. and Matlala, M. and Godman, B. and Meyer, J. C.	Availability and Use of Therapeutic Interchange Policies in Managing Antimicrobial Shortages among South African Public Sector Hospitals; Findings and Implications	South Africa																					1
59	Chikowe, I. and Mwapasa, V. and Kengne, A. P.	Analysis of rural health centres preparedness for the management of diabetic patients in Malawi	Malawi														1
60	Choi, Y. and Ametepi, P.	Comparison of medicine availability measurements at health facilities: evidence from Service Provision Assessment surveys in five sub-Saharan African countries	Kenya, Namibia, Rwanda, Tanzania, Uganda											1							1					1	1
61	Chomba, E. N. and Haworth, A. and Mbewe, E. and Atadzhanov, M. and Ndubani, P. and Kansembe, H. and Birbeck, G. L.	The current availability of antiepileptic drugs in Zambia: Implications for the ILAE/WHO "out of the shadows" campaign	Zambia																									1
62	Chow, C. K. and Ramasundarahettige, C. and Hu, W. and AlHabib, K. F. and Avezum, A., Jr. and Cheng, X. and Chifamba, J. and Dagenais, G. and Dans, A. and Egbujie, B. A. and Gupta, R. and Iqbal, R. and Ismail, N. and Keskinler, M. V. and Khatib, R. and Kruger, L. and Kumar, R. and Lanas, F. and Lear, S. and Lopez-Jaramillo, P. and McKee, M. and Mohammadifard, N. and Mohan, V. and Mony, P. and Orl …	Availability and affordability of essential medicines for diabetes across high-income, middle-income, and low-income countries: a prospective epidemiological study	multi-country
63	Chukwuocha, U. M. and Nwakwuo, G. C. and Mmerole, I.	Artemisinin-based combination therapy: knowledge and perceptions of patent medicine dealers in Owerri Metropolis, Imo State, Nigeria and implications for compliance with current malaria treatment protocol	Nigeria																	1
64	Cohen, J. L. and Yadav, P. and Moucheraud, C. and Alphs, S. and Larson, P. S. and Arkedis, J. and Massaga, J. and Sabot, O.	Do price subsidies on artemisinin combination therapy for malaria increase household use? Evidence from a repeated cross-sectional study in remote regions of Tanzania	Tanzania																							1
65	Cole, C. P. and Routledge, P.	An evaluation of rational prescribing in hospital outpatient practice in Sierra Leone and assessment of affordability of a prescription as an outcome	Sierra Leonne																				1
66	Coyle, R. M. and Harrison, H. L.	Emergency care capacity in Freetown, Sierra Leone: A service evaluation	Sierra Leonne																				1
67	Damtie, T. A. and Ibrahim, A. J. and Yikna, B. B.	Supply Chain Management Performance of HIV/AIDS Commodities and Factors Affecting It at Health Facilities of SNNPRS of Ethiopia; from the Perspective of Achieving 90-90-90 Strategies	Ethiopia								1
68	Daniel, G. and Tegegnework, H. and Demissie, T. and Reithinger, R.	Pilot assessment of supply chains for pharmaceuticals and medical commodities for malaria, tuberculosis and HIV infection in Ethiopia	Ethiopia								1
69	Dassah, E. and Aldersey, H. M. and McColl, M. A. and Davison, C.	'When I don't have money to buy the drugs, I just manage.'-Exploring the lived experience of persons with physical disabilities in accessing primary health care services in rural Ghana	Ghana										1
70	Davis, B. and Ladner, J. and Sams, K. and Tekinturhan, E. and de Korte, D. and Saba, J.	Artemisinin-based combination therapy availability and use in the private sector of five AMFm phase 1 countries	Ghana, Kenya, Nigeria, Tanzania, and Uganda										1	1						1						1	1
71	Dean, L. and Ozano, K. and Adekeye, O. and Dixon, R. and Fung, E. G. and Gyapong, M. and Isiyaku, S. and Kollie, K. and Kukula, V. and Lar, L. and MacPherson, E. and Makia, C. and Kouokam Magne, E. and Nnamdi, D. B. and Mue Nji, T. and Ntuen, U. and Oluwole, A. and Piotrowski, H. and Siping, M. and Tchoffo, M. N. and Tchuem TchuentÃ©, L. A. and Thomson, R. and Tsey, I. and Wanji, S. and Yashiyi, …	Neglected Tropical Diseases as a 'litmus test' for Universal Health Coverage? Understanding who is left behind and why in Mass Drug Administration: Lessons from four country contexts	Cameroon, Ghana, Liberia and Nigeria),					1					1							1
72	Defar, A. and Getachew, T. and Taye, G. and Tadele, T. and Getnet, M. and Shumet, T. and Molla, G. and Gonfa, G. and Teklie, H. and Tadesse, A. and Bekele, A.	Quality antenatal care services delivery at health facilities of Ethiopia, assessment of the structure/input of care setting	Ethiopia								1
73	Dekker, A. M. and Amon, J. J. and le Roux, K. W. and Gaunt, C. B.	"What is killing me most": chronic pain and the need for palliative care in the Eastern Cape, South Africa	South Africa																					1
74	Dellepiane, N. and Akanmori, B. D. and Gairola, S. and Jadhav, S. S. and Parker, C. and Rodriguez, C. and Srivastava, S.	Regulatory Pathways That Facilitated Timely Registration of a New Group A Meningococcal Conjugate Vaccine for Africa's Meningitis Belt Countries	multi-country case study
75	Demessie, M. B. and Workneh, B. D. and Mohammed, S. A. and Hailu, A. D.	Availability of Tracer Drugs and Implementation of Their Logistic Management Information System in Public Health Facilities of Dessie, North-East Ethiopia	Ethiopia								1
76	Desalu, O. O. and Onyedum, C. C. and Iseh, K. R. and Salawu, F. K. and Salami, A. K.	Asthma in Nigeria: are the facilities and resources available to support internationally endorsed standards of care?	Nigeria																	1
77	Droti, B. and O'Neill, K. P. and Mathai, M. and Yao Tsidi Dovlo, D. and Robertson, J.	Poor availability of essential medicines for women and children threatens progress towards Sustainable Development Goal 3 in Africa	Benin, Burkina Faso, DRC, Mauritania, Sierra Leone, Togo, Uganda, Zimbabwe	1		1				1													1				1		1
78	Dzudie, A. and Njume, E. and Ab and a, M. and Aminde, L. and Hamadou, B. and Dzekem, B. and Azabji, M. and Doualla, M. S. and Ngowe, M. and Kengne, A. P.	Availability, cost and affordability of essential cardiovascular disease medicines in the south west region of Cameroon: Preliminary findings from the Cameroon science for disease study	Cameroon					1
79	Egere, U. and Shayo, E. and Ntinginya, N. and Osman, R. and Noory, B. and Mpagama, S. and Hussein, E. and Tolhurst, R. and Obasi, A. and Mortimer, K. and Sony, A. E. and Taegtmeyer, M.	Management of chronic lung diseases in Sudan and Tanzania: how ready are the country health systems?	Sudan and Tanzania																							1
80	Ekenna, A. and Itanyi, I. U. and Nwokoro, U. and Hirschhorn, L. R. and Uzochukwu, B.	How ready is the system to deliver primary healthcare? Results of a primary health facility assessment in Enugu State, Nigeria	Nigeria																	1
81	Ekhaguere, O. A. and Ayede, A. I. and Ezeaka, C. V.	Is caffeine available and affordable in low and middle-income countries? A survey in sub-Saharan Africa	Botswana, Ethiopia, The Gambia, Ghana, Kenya, Liberia, Malawi, Mozambique, Nigeria, South Africa, Tanzania, Uganda, Zambia		1						1	1	1	1			1		1	1				1		1	1	1
82	Embrey, M. and Vialle-Valentin, C. and Dillip, A. and Kihiyo, B. and Mbwasi, R. and Semali, I. A. and Chalker, J. C. and Liana, J. and Lieber, R. and Johnson, K. and Rutta, E. and Kimatta, S. and Shekalaghe, E. and Valimba, R. and Ross-Degnan, D.	Understanding the Role of Accredited Drug Dispensing Outlets in Tanzania's Health System	Tanzania																							1
83	Emmanuel Awucha, N. and Chinelo Janefrances, O. and Chima Meshach, A. and Chiamaka Henrietta, J. and Ibilolia Daniel, A. and Esther Chidiebere, N.	Impact of the COVID-19 Pandemic on Consumers' Access to Essential Medicines in Nigeria	Nigeria																	1
84	Ewen, M. and Joosse, H. J. and Beran, D. and Laing, R.	Insulin prices, availability and affordability in 13 low-income and middle-income countries	Brazil, China, Ethiopia, Ghana, India, Indonesia, Jordan, Kenya, Kyrgyzstan, Mali, Pakistan, Russia, and Uganda								1		1					1									1
85	Ewen, M. and Kaplan, W. and Gedif, T. and Justin-Temu, M. and Vialle-Valentin, C. and Mirza, Z. and Regeer, B. and Zweekhorst, M. and Laing, R.	Prices and availability of locally produced and imported medicines in Ethiopia and Tanzania	Ethiopia and Tanzania								1															1
86	Freeman, A. and Kwarteng, A. and Febir, L. G. and Amenga-Etego, S. and Owusu-Agyei, S. and Asante, K. P.	Two years post affordable medicines facility for malaria program: availability and prices of anti-malarial drugs in central Ghana	Ghana										1
87	Getachew, T. and Abebe, S. M. and Yitayal, M. and BergstrÃ¶m, A. and Persson, L. A. and Berhanu, D.	Health extension workers' perceived health system context and health post preparedness to provide services: a cross-sectional study in four Ethiopian regions	Ethiopia								1
88	Gidebo, K. D. and Summoro, T. S. and Kanche, Z. Z. and Woticha, E. W.	Assessment of drug use patterns in terms of the WHO patient-care and facility indicators at four hospitals in Southern Ethiopia: a cross-sectional study	Ethiopia								1
89	Gils, T. and Bossard, C. and Verdonck, K. and Owiti, P. and Casteels, I. and Mashako, M. and Van Cutsem, G. and Ellman, T.	Stockouts of HIV commodities in public health facilities in Kinshasa: Barriers to end HIV	Democratic Republic of Congo							1
90	Gonah, L. and Moodley, I. and Hlongwana, K.	Capacity of antiretroviral therapy sites for managing NCDs in people living with HIV in Zimbabwe	Zimbabwe																										1
91	Goshu, E. M. and Gemeda, L. A.	Challenges and associated factors of anesthesia practice in Ethiopia	Ethiopia								1
92	Gupta, N. and Coates, M. M. and Bekele, A. and Dupuy, R. and FÃ©nelon, D. L. and Gage, A. D. and Getachew, T. and Karmacharya, B. M. and Kwan, G. F. and Lulebo, A. M. and Masiye, J. K. and Mayige, M. T. and Ndour Mbaye, M. and Mridha, M. K. and Park, P. H. and Dagnaw, W. W. and Wroe, E. B. and Bukhman, G.	Availability of equipment and medications for non-communicable diseases and injuries at public first-referral level hospitals: a cross-sectional analysis of service provision assessments in eight low-income countries	Bangladesh, the Democratic Republic of the Congo, Ethiopia, Haiti, Malawi, Nepal, Senegal and Tanzania							1	1						1					1				1
93	Gutema, G. and Engidawork, E.	Affordability of commonly prescribed antibiotics in a large tertiary teaching hospital in Ethiopia: a challenge for the national drug policy objective	Ethiopia								1
94	Hagen, N. and Khuluza, F. and Heide, L.	Quality, availability and storage conditions of oxytocin and misoprostol in Malawi	Malawi														1
95	Hailu, A. D. and Mohammed, S. A.	Availability, price, and affordability of WHO priority maternal and child health medicine in public health facilities of Dessie, north-East Ethiopia	Ethiopia								1
96	Hamdi, H. and Ba, O. and Niang, S. and Ntizimira, C. and Mbengue, M. and Coulbary, A. S. and Niang, R. and Parsons, M. and Amon, J. J. and Lohman, D.	Palliative Care Need and Availability in Four Referral Hospitals in Senegal: Results from a Multicomponent Assessment	Senegal																			1
97	Haque, M. and Abubakar, A. R. and Ogunleye, O. O. and Sani, I. H. and Sefah, I. and Kurdi, A. and Islam, S. and Godman, B.	Changes in Availability, Utilization, and Prices of Medicines and Protection Equipment for COVID-19 in an Urban Population of Northern Nigeria	Nigeria																	1
98	Harding, R. and Simms, V. and Penfold, S. and Downing, J. and Powell, R. A. and Mwangi-Powell, F. and Namisango, E. and Morel and , S. and Gikaara, N. and Atieno, M. and Kataike, J. and Nsubuga, C. and Munene, G. and Banga, G. and Higginson, I. J.	Availability of essential drugs for managing HIV-related pain and symptoms within 120 PEPFAR-funded health facilities in East Africa: a cross-sectional survey with onsite verification	Kenya and Uganda											1													1
99	Hategeka, C. and Shoveller, J. and Tuyisenge, L. and Kenyon, C. and Cechetto, D. F. and Lynd, L. D.	Pediatric emergency care capacity in a low-resource setting: An assessment of district hospitals in Rwanda	Rwanda																		1
100	Hunie, M. and Desse, T. and Fenta, E. and Teshome, D. and Gelaw, M. and Gashaw, A.	Availability of Emergency Drugs and Essential Equipment in Intensive Care Units in Hospitals of Ethiopia: A Multicenter Cross-Sectional Study	Ethiopia								1
101	Idindili, B. and Zaeem, U. H. and Ayella, S. and Thawar, S. G. and Selemani, M. and Dragana, S. and Kallage, J.	Factors influencing implementation of integrated management of childhood illness in Lindi Region, Southern Tanzania	Tanzania																							1
102	Iwu, C. J. and Ngcobo, N. and McCaul, M. and Mangqalaza, H. and Magwaca, A. and Chikte, U. and Wiysonge, C. S.	Vaccine stock management in primary health care facilities in OR Tambo District, Eastern Cape, South Africa	South Africa																					1
103	Jammalamadugu, S. B. and Mosime, B. and Masupe, T. and Habte, D.	Assessment of the household availability of oral rehydration salt in rural Botswana	Botswana		1
104	Jingi, A. M. and Noubiap, J. J. N. and Onana, A. E. and Nansseu, J. R. N. and Wang, B. and Kingue, S. and Kengne, A. P.	Access to diagnostic tests and essential medicines for cardiovascular diseases and diabetes care: Cost, availability and affordability in the west region of Cameroon	Cameroon					1
105	Jost, J. and Raharivelo, A. and Ratsimbazafy, V. and Nizard, M. and Auditeau, E. and Newton, C. R. and Preux, P. M.	Availability and cost of major and first-line antiepileptic drugs: a comprehensive evaluation in the capital of Madagascar	Madagascar													1
106	Kabunga, L. N. and Mujasi, P.	Does access to credit services influence availability of essential child medicines and licensing status among private medicine retail outlets in Uganda?	Uganda																								1
107	Kagashe, G. A. B. and Maregesi, S. M. and Mashaka, A.	Availability, awareness, attitude and knowledge of emergency contraceptives in Dar Es Salaam	Tanzania																							1
108	Kaiser, A. H. and Hehman, L. and Forsberg, B. C. and Simangolwa, W. and Sundewall, J.	Availability, prices and affordability of essential medicines for treatment of diabetes and hypertension in private pharmacies in Zambia	Zambia																									1
109	Kamuhabwa, A. A. R. and Twaha, K.	Availability and affordability of essential antibiotics for pediatrics in semi-rural areas in Tanzania	Tanzania																							1
110	Kananura, R. M. and Kiwanuka, S. N. and Ekirapa-Kiracho, E. and Waiswa, P.	Persisting demand and supply gap for maternal and newborn care in eastern Uganda: a mixed-method cross-sectional study	Uganda																								1
111	Kangwana, B. B. and Njogu, J. and Wasunna, B. and Kedenge, S. V. and Memusi, D. N. and Goodman, C. A. and Zurovac, D. and Snow, R. W.	Malaria drug shortages in Kenya: a major failure to provide access to effective treatment	Kenya											1
112	Kangwana, B. P. and Kedenge, S. V. and Noor, A. M. and Alegana, V. A. and Ny and igisi, A. J. and it, J. and Fegan, G. W. and Todd, J. E. and Brooker, S. and Snow, R. W. and Goodman, C. A.	The impact of retail-sector delivery of artemether-lumefantrine on malaria treatment of children under five in Kenya: a cluster randomized controlled trial	Kenya											1
113	Katende, D. and Mutungi, G. and Baisley, K. and Biraro, S. and Ikoona, E. and Peck, R. and Smeeth, L. and Hayes, R. and Munderi, P. and Grosskurth, H.	Readiness of Ugandan health services for the management of outpatients with chronic diseases	Uganda																								1
114	Kebede, O. and Tilahun, G.	Inventory management performance for family planning, maternal and child health medicines in public health facilities of West Wollega zone, Ethiopia	Ethiopia								1
115	Kefale, A. T. and Shebo, H. H.	Availability of essential medicines and pharmaceutical inventory management practice at health centers of Adama town, Ethiopia	Ethiopia								1
116	Khatib, R. and McKee, M. and Shannon, H. and Chow, C. and Rangarajan, S. and Teo, K. and Wei, L. and Mony, P. and Mohan, V. and Gupta, R. and Kumar, R. and Vijayakumar, K. and Lear, S. A. and Diaz, R. and Avezum, A. and Lopez-Jaramillo, P. and Lanas, F. and Yusoff, K. and Ismail, N. and Kazmi, K. and Rahman, O. and Rosengren, A. and Monsef, N. and Kelishadi, R. and Kruger, A. and Puoane, T. and S…	Availability and affordability of cardiovascular disease medicines and their effect on use in high-income, middle-income, and low-income countries: an analysis of the PURE study data	multi-country
117	Khuluza, F. and Haefele-Abah, C.	The availability, prices and affordability of essential medicines in Malawi: A cross-sectional study	Malawi														1
118	Khuluza, F. and Heide, L.	Availability and affordability of antimalarial and antibiotic medicines in Malawi	Malawi														1
119	Kibira et al	Medicines Price Monitor, Apr-June 2010	Uganda																								1
120	Kibira et al	Medicine Price Monitor, Jul-Sep 2009	Uganda																								1
121	Kibira, D. and Kitutu, F. E. and Merrett, G. B. and Mantel-Teeuwisse, A. K.	Availability, prices and affordability of UN Commission's lifesaving medicines for reproductive and maternal health in Uganda	Uganda																								1
122	Kibira, D. and Ooms, G. I. and van den Ham, H. A. and Namugambe, J. S. and Reed, T. and Leufkens, H. G. and Mantel-Teeuwisse, A.	Access to oxytocin and misoprostol for management of postpartum haemorrhage in Kenya, Uganda and Zambia: a cross-sectional assessment of availability, prices and affordability	Kenya, Uganda, and Zambia											1													1	1
123	Kibira, D. and Ssebagereka, A. and van den Ham, H. A. and Opigo, J. and Katamba, H. and Seru, M. and Reed, T. and Leufkens, H. G. and Mantel-Teeuwisse, A. K.	Trends in access to anti-malarial treatment in the formal private sector in Uganda: an assessment of availability and affordability of first-line anti-malarials and diagnostics between 2007 and 2018	Uganda																								1
124	Kibirige, D. and Atuhe, D. and Kampiire, L. and Kiggundu, D. S. and Donggo, P. and Nabbaale, J. and Mwebaze, R. M. and Kalyesubula, R. and Lumu, W.	Access to medicines and diagnostic tests integral in the management of diabetes mellitus and cardiovascular diseases in Uganda: insights from the ACCODAD study	Uganda																								1
125	Kibirige, D. and Kampiire, L. and Atuhe, D. and Mwebaze, R. and Katagira, W. and Muttamba, W. and Nant and a, R. and Worodria, W. and Kirenga, B.	Access to affordable medicines and diagnostic tests for asthma and COPD in sub Saharan Africa: the Ugandan perspective	Uganda																								1
126	Kioko, U. and Riley, C. and Dellicour, S. and Were, V. and Ouma, P. and Gutman, J. and Kariuki, S. and Omar, A. and Desai, M. and Buff, A. M.	A cross-sectional study of the availability and price of anti-malarial medicines and malaria rapid diagnostic tests in private sector retail drug outlets in rural Western Kenya, 2013	Kenya											1
127	Kusemererwa, D. and Alban, A. and Obua, O. T. and Trap, B.	An exploratory study on equity in funding allocation for essential medicines and health supplies in Uganda's public sector	Uganda																								1
128	Kuwawenaruwa, A. and Tediosi, F. and Metta, E. and Obrist, B. and Wiedenmayer, K. and Msamba, V. S. and Wyss, K.	Acceptability of a Prime Vendor System in Public Healthcare Facilities in Tanzania	Tanzania																							1
129	Kuwawenaruwa, A. and Wyss, K. and Wiedenmayer, K. and Metta, E. and Tediosi, F.	The effects of medicines availability and stock-outs on household's utilization of healthcare services in Dodoma region, Tanzania	Tanzania																							1
130	Larson, P. S. and Yadav, P. and Alphs, S. and Arkedis, J. and Massaga, J. and Sabot, O. and Cohen, J. L.	Diffusion of subsidized ACTs in accredited drug shops in Tanzania: determinants of stocking and characteristics of early and late adopters	Tanzania																							1
131	Lee, E. H. and Olsen, C. H. and Koehlmoos, T. and Masuoka, P. and Stewart, A. and Bennett, J. W. and Mancuso, J.	A cross-sectional study of malaria endemicity and health system readiness to deliver services in Kenya, Namibia and Senegal	Kenya, Namibia and Senegal											1								1
132	Leung, N. H. Z. and Chen, A. and Yadav, P. and Gallien, J.	The impact of inventory management on stock-outs of essential drugs in sub-Saharan Africa: Secondary analysis of a field experiment in Zambia	Zambia																									1
133	Loveday, M. and Scott, V. and McLoughlin, J. and Amien, F. and Zweigenthal, V.	Assessing care for patients with TB/HIV/STI infections in a rural district in KwaZulu-Natal	South Africa																					1
134	Lunze, K. and Biemba, G. and Lawrence, J. J. and MacLeod, W. B. and Yeboah-Antwi, K. and Musokotwane, K. and Ajayi, T. and Mutembo, S. and Puta, C. and Earle, D. and Steketee, R. and Hamer, D. H.	Clinical management of children with fever: a cross-sectional study of quality of care in rural Zambia	Zambia																									1
135	Magadzire, B. P. and Budden, A. and Ward, K. and Jeffery, R. and ers, D.	Frontline health workers as brokers: provider perceptions, experiences and mitigating strategies to improve access to essential medicines in South Africa	South Africa																					1
136	Magadzire, B. P. and Marchal, B. and Ward, K.	Novel models to improve access to medicines for chronic diseases in South Africa: an analysis of stakeholder perspectives on community-based distribution models	South Africa																					1
137	Maiga, D. and Williams-Jones, B.	Assessment of the impact of market regulation in Mali on the price of essential medicines provided through the private sector	Mali															1
138	Maloney, K. and Ward, A. and Krenz, B. and Petty, N. and Bryson, L. and Dolkart, C. and Visser, T. and Le Menach, A. and Scott, V. K. and Cohen, J. M. and Mtumbuka, E. and Mkude, S.	Expanding access to parasite-based malaria diagnosis through retail drug shops in Tanzania: evidence from a randomized trial and implications for treatment	Tanzania																							1
139	Manji, I. and Manyara, S. M. and Jakait, B. and Ogallo, W. and Hagedorn, I. C. and Lukas, S. and Kosgei, E. J. and Pastakia, S. D.	The Revolving Fund Pharmacy Model: backing up the Ministry of Health supply chain in western Kenya	Kenya											1
140	Masters, S. H. and Burstein, R. and DeCenso, B. and Moore, K. and Haakenstad, A. and Ikilezi, G. and Achan, J. and Osei, I. and Garshong, B. and Kisia, C. and Njuguna, P. and Babigumira, J. and Kumar, S. and Hanlon, M. and Gakidou, E.	Pharmaceutical availability across levels of care: evidence from facility surveys in Ghana, Kenya, and Uganda	Ghana, Kenya, and Uganda										1	1													1
141	Mathewos Oridanigo, E. and Beyene Salgedo, W. and Gebissa Kebene, F.	Affordability of Essential Medicines and Associated Factors in Public Health Facilities of Jimma Zone, Southwest Ethiopia	Ethiopia								1
142	Mattila, P. O. and Babar, Z. U. and Suleman, F.	Assessing the prices and affordability of oncology medicines for three common cancers within the private sector of South Africa	South Africa																					1
143	McDougal, L. and Moteetee, M. M. and Mohai, F. and Mphale, M. and Mahanty, B. and Motaung, B. and Ankrah, V. and Reynolds, M. and Legins, K. and Tiam, A. and Luo, C. and McClure, C. and Binkin, N.	Lesotho's minimum PMTCT package: lessons learned for combating vertical HIV transmission using co-packaged medicines	Lesotho												1
144	Mendis, S. and Al Bashir, I. and Dissanayake, L. and Varghese, C. and Fadhil, I. and Marhe, E. and Sambo, B. and Mehta, F. and Elsayad, H. and Sow, I. and Algoe, M. and Tennakoon, H. and Truong, L. D. and Lan, L. T. T. and Huiuinato, D. and Hewageegana, N. and Fahal, N. A. W. and Mebrhatu, G. and Tshering, G. and Chestnov, O.	Gaps in capacity in primary care in low-resource settings for implementation of essential noncommunicable disease interventions	Benin, Bhutan, Eritrea, Sri Lanka, Sudan, Suriname, Syria, and Vietnam	1
145	Mensah, K. B. and Mensah, A. B. B. and Bangalee, V. and Padayachee, N. and Oosthuizen, F.	Evaluating essential medicines for treating childhood cancers: availability, price and affordability study in Ghana	Ghana										1
146	Metta, E. and Haisma, H. and Kessy, F. and Geubbels, E. and Hutter, I. and Bailey, A.	"It is the medicines that keep us alive": lived experiences of diabetes medication use and continuity among adults in Southeastern Tanzania	Tanzania																							1
147	Mfinanga, G. S. and Kimaro, G. D. and Ngadaya, E. and Massawe, S. and Mt and u, R. and Shayo, E. H. and Kahwa, A. and Achola, O. and Mutungi, A. and Knight, R. and Armbruster, D. and Sintasath, D. and Kitua, A. and Stanton, C.	Health facility-based Active Management of the Third Stage of Labor: findings from a national survey in Tanzania	Tanzania																							1
148	Mhlanga, B. S. and Suleman, F.	Price, availability and affordability of medicines	Swaziland																						1
149	Michael, D. and Mkunde, S. P.	The malaria testing and treatment landscape in mainland Tanzania, 2016	Tanzania																							1
150	Mikkelsen-Lopez, I. and Shango, W. and Barrington, J. and Ziegler, R. and Smith, T. and deSavigny, D.	The challenge to avoid anti-malarial medicine stock-outs in an era of funding partners: the case of Tanzania	Tanzania																							1
151	Mikkelsen-Lopez, I. and Tediosi, F. and Abdallah, G. and Njozi, M. and Amuri, B. and Khatib, R. and Manzi, F. and de Savigny, D.	Beyond antimalarial stock-outs: implications of health provider compliance on out-of-pocket expenditure during care-seeking for fever in South East Tanzania	Tanzania																							1
152	Millogo, O. and Doamba, J. E. O. and SiÃ©, A. and Utzinger, J. and Vounatsou, P.	Constructing a malaria-related health service readiness index and assessing its association with child malaria mortality: an analysis of the Burkina Faso 2014 SARA data	Burkina Faso			1
153	Mkoka, D. A. and Goicolea, I. and Kiwara, A. and Mwangu, M. and Hurtig, A. K.	Availability of drugs and medical supplies for emergency obstetric care: experience of health facility managers in a rural District of Tanzania	Tanzania																							1
154	Modisakeng, C. and Matlala, M. and Godman, B. and Meyer, J. C.	Medicine shortages and challenges with the procurement process among public sector hospitals in South Africa; findings and implications	South Africa																					1
155	Mokaya, J. and Dotchin, C. L. and Gray, W. K. and Hooker, J. and Walker, R. W.	The Accessibility of Parkinson's Disease Medication in Kenya: Results of a National Survey	Kenya											1
156	Mpanya, G. and Tshefu, A. and Likwela, J. L.	The malaria testing and treatment market in Kinshasa, Democratic Republic of the Congo, 2013	Democratic Republic of Congo							1
157	Mujinja, P. G. and Mackintosh, M. and Justin-Temu, M. and Wuyts, M.	Local production of pharmaceuticals in Africa and access to essential medicines: 'urban bias' in access to imported medicines in Tanzania and its policy implications	Tanzania																							1
158	Mukundiyukuri, J. P. and Irakiza, J. J. and Nyirahabimana, N. and Ng'ang'a, L. and Park, P. H. and Ngoga, G. and El-Khatib, Z. and Nditunze, L. and Dusengeyezu, E. and Rusangwa, C. and Mpunga, T. and Mubiligi, J. and Hedt-Gauthier, B.	Availability, Costs and Stock-Outs of Essential NCD Drugs in Three Rural Rwandan Districts	Rwanda																		1
159	Musinguzi, G. and Bastiaens, H. and Wanyenze, R. K. and Mukose, A. and Van Geertruyden, J. P. and Nuwaha, F.	Capacity of Health Facilities to Manage Hypertension in Mukono and Buikwe Districts in Uganda: Challenges and Recommendations	Uganda																								1
160	Mwencha, M. and Rosen, J. E. and Spisak, C. and Watson, N. and Kisoka, N. and Mberesero, H.	Upgrading Supply Chain Management Systems to Improve Availability of Medicines in Tanzania: Evaluation of Performance and Cost Effects	Tanzania																							1
161	Mwita, S. and Tunzo, N. and e, M. and Hamasaki, K.	Availability of prescribed medicines for elders at Sekou-Toure regional referral hospital in Mwanza, Tanzania	Tanzania																							1
162	Naidoo, K. and Suleman, F.	Evaluating the impact of single exit pricing (SEP) on medicine product withdrawal from the private healthcare market in South Africa	South Africa																					1
163	Nakiwala, S. R.	Capacity of Lower Level Health Centres to Provide Comprehensive HIV/AIDS Care: Case Study of Health Centre IVS in Masaka District; Uganda	Uganda																								1
164	Namisango, E. and Ntege, C. and Luyirika, E. B. and Kiyange, F. and Allsop, M. J.	Strengthening pharmaceutical systems for palliative care services in resource limited settings: piloting a mHealth application across a rural and urban setting in Uganda	Uganda																								1
165	Ndagire, E. and Kawakatsu, Y. and Nalubwama, H. and Atala, J. and Sarnacki, R. and Pulle, J. and Kyarimpa, R. and Mwima, R. and Kansiime, R. and Okello, E. and Lwabi, P. and Beaton, A. and Sable, C. and Watkins, D.	Examining the Ugandan health system's readiness to deliver rheumatic heart disease-related services	Uganda																								1
166	Negera, G. and Merga, H. and Gudeta, T.	Health professionals' perception of pharmaceuticals procurement performance in public health facilities in Southwestern Ethiopia	Ethiopia								1
167	Ng, G. and Raskin, E. and Wirtz, V. J. and Banks, K. P. and Laing, R. O. and Kiragu, Z. W. and Rockers, P. C. and Onyango, M. A.	Coping with access barriers to non-communicable disease medicines: qualitative patient interviews in eight counties in Kenya	Kenya											1
168	Nsabagasani, X. and Ogwal-Okeng, J. and Mbonye, A. and Ssengooba, F. and Muhumuza, S. and Hansen, E. H.	Availability and utilization of the WHO recommended priority lifesaving medicines for under five-year old children in public health facilities in Uganda: a cross-sectional survey	Uganda																								1
169	Nyarko, K. M. and Ameme, D. K. and Ocansey, D. and Commeh, E. and Markwei, M. T. and Ohene, S. A.	Capacity assessment of selected health care facilities for the pilot implementation of Package for Essential Non-communicable Diseases (PEN) intervention in Ghana	Ghana										1
170	Obakiro, S. B. and Kiyimba, K. and Napyo, A. and Kanyike, A. M. and Mayoka, W. J. and Nnassozi, A. G. and Aguti, B. and Akech, G. M. and Waako, J. P.	Appropriateness and affordability of prescriptions to diabetic patients attending a tertiary hospital in Eastern Uganda: A retrospective cross-sectional study	Uganda																								1
171	Ocan, M. and Bbosa, G. S. and Waako, P. and Ogwal-Okeng, J. and Obua, C.	Factors predicting home storage of medicines in Northern Uganda	Uganda																								1
172	O'Connell, K. A. and Gatakaa, H. and Poyer, S. and Njogu, J. and Evance, I. and Munroe, E. and Solomon, T. and Goodman, C. and Hanson, K. and Zinsou, C. and Akulayi, L. and Raharinjatovo, J. and Arogundade, E. and Buyungo, P. and Mpasela, F. and Adjibabi, C. B. and Agbango, J. A. and Ramaros and ratana, B. F. and Coker, B. and Rubahika, D. and Hamainza, B. and Chapman, S. and Shewchuk, T. and Cha…	Got ACTs? Availability, price, market share and provider knowledge of anti-malarial medicines in public and private sector outlets in six malaria-endemic countries	Benin, the Democratic Republic of Congo (DRC), Madagascar, Nigeria, Uganda and Zambia	1						1										1							1	1
173	Ogbodu Olubumni, M. and Maputle Maria, S. and Jabu, M.	Nursesâ€™ perceptions about stock-outs of essential medicines at primary health care facilities in Vhembe District, South Africa	South Africa																					1
174	Okubadejo, N. U. and Ojo, O. O. and Wahab, K. W. and Abubakar, S. A. and Obiabo, O. Y. and Salawu, F. K. and Nwazor, E. O. and Agabi, O. P. and Oshinaike, O. O.	A Nationwide Survey of Parkinson's Disease Medicines Availability and Affordability in Nigeria	Nigeria																	1
175	Ongarora, D. and Karumbi, J. and Minnaard, W. and Abuga, K. and Okungu, V. and Kibwage, I.	Medicine Prices, Availability, and Affordability in Private Health Facilities in Low-Income Settlements in Nairobi County, Kenya	Kenya											1
176	Onyango, M. A. and Vian, T. and Hirsch, I. and Salvi, D. D. and Laing, R. and Rockers, P. C. and Ashigbie, P. G. and Wirtz, V. J.	Perceptions of Kenyan adults on access to medicines for non-communicable diseases: A qualitative study	Kenya											1
177	Ooms, G. I. and Kibira, D. and Reed, T. and van den Ham, H. A. and Mantel-Teeuwisse, A. K. and Buckl and -Merrett, G.	Access to sexual and reproductive health commodities in East and Southern Africa: a cross-country comparison of availability, affordability and stock-outs in Kenya, Tanzania, Uganda and Zambia	Kenya, Tanzania, Uganda and Zambia											1												1	1	1
178	Ooms, G. I. and van Oirschot, J. and Waldmann, B. and von Bernus, S. and van den Ham, H. A. and Mantel-Teeuwisse, A. K. and Reed, T.	The Current State of Snakebite Care in Kenya, Uganda, and Zambia: Healthcare Workers' Perspectives and Knowledge, and Health Facilities' Treatment Capacity	Kenya, Uganda, Zambia											1													1	1
179	Oppong, S. and Kretchy, I. A. and Imbeah, E. P. and Afrane, B. A.	Managing mental illness in Ghana: the state of commonly prescribed psychotropic medicines	Ghana										1
180	Orji, I. A. and Baldridge, A. S. and Omitiran, K. and Guo, M. and Ajisegiri, W. S. and Ojo, T. M. and Shedul, G. and ula, N. R. and Hirschhorn, L. R. and Huffman, M. D. and Ojji, D. B.	Capacity and site readiness for hypertension control program implementation in the Federal Capital Territory of Nigeria: a cross-sectional study	Nigeria																	1
181	Orubu, E. S. F. and Robert, F. O. and Samuel, M. and Megbule, D.	Access to essential cardiovascular medicines for children: a pilot study of availability, price and affordability in Nigeria	Nigeria																	1
182	Osei, K. A. and Cox, S. M. and Nichols, K. K.	Dry Eye Disease Practice in Ghana: Diagnostic Perspectives, Treatment Modalities, and Challenges	Ghana										1
183	Oyando, R. and Njoroge, M. and Nguhiu, P. and Kirui, F. and Mbui, J. and Sigilai, A. and Bukania, Z. and Obala, A. and Munge, K. and Etyang, A. and Barasa, E.	Patient costs of hypertension care in public health care facilities in Kenya	Kenya											1
184	Oyekale, A. S.	Assessment of primary health care facilities' service readiness in Nigeria	Nigeria																	1
185	Ozoh, O. B. and Eze, J. N. and Garba, B. I. and Ojo, O. O. and Okorie, E. M. and Yiltok, E. and Okoli, C. V. and Hammangabdo, A. and Beran, D.	Nationwide survey of the availability and affordability of asthma and COPD medicines in Nigeria	Nigeria																	1
186	Palafox, B. and Goodman, C. and Hanson, K.	Malaria, medicines and miles: A novel approach to measuring access to treatment from a household perspective	Benin, Nigeria, Uganda and Zambia	1																1								1
187	Penfold, S. and Shamba, D. and Hanson, C. and Jaribu, J. and Manzi, F. and Marchant, T. and Tanner, M. and Ramsey, K. and Schellenberg, D. and Schellenberg, J. A.	Staff experiences of providing maternity services in rural southern Tanzania - a focus on equipment, drug and supply issues	Tanzania																							1
188	Perehudoff, K. and Demchenko, I. and Alex and rov, N. V. and Brutsaert, D. and Ackon, A. and DurÃ¡n, C. E. and El-Dahiyat, F. and Hafidz, F. and Haque, R. and Hussain, R. and Salenga, R. and Suleman, F. and Babar, Z. U.	Essential Medicines in Universal Health Coverage: A Scoping Review of Public Health Law Interventions and How They Are Measured in Five Middle-Income Countries	Ecuador, Ghana, the Philippines, South Africa, Ukraine										1											1
189	Perumal-Pillay, V. A. and Suleman, F.	Parents' and guardians' perceptions on availability and pricing of medicines and healthcare for children in eThekwini, South Africa - a qualitative study	South Africa																					1
190	Plum, C. and Stolbrink, M. and Zurba, L. and Bissell, K. and Ozoh, B. O. and Mortimer, K.	Availability of diagnostic services and essential medicines for non-communicable respiratory diseases in African countries	multi-country
191	Rampamba, E. M. and Meyer, J. C. and Helberg, E. and Godman, B.	Medicines Availability among Hypertensive Patients in Primary Health Care Facilities in a Rural Province in South Africa: Findings and Implications	South Africa																					1
192	Robertson, J. and Forte, G. and Trapsida, J. M. and Hill, S.	What essential medicines for children are on the shelf?	Cameroon, Chad, Congo, DRC, Ethiopia, Ghana, Kenya, Mali, Nigeria, Rwanda, Senegal, Uganda, Tanzania, Zambia					1	1	1	1		1	1				1		1	1	1				1	1	1
193	Rockers, P. C. and Laing, R. O. and Ashigbie, P. G. and Onyango, M. A. and Mukiira, C. K. and Wirtz, V. J.	Effect of Novartis Access on availability and price of non-communicable disease medicines in Kenya: a cluster-randomised controlled trial	Kenya											1
194	Russo, G. and McPake, B.	Medicine prices in urban Mozambique: a public health and economic study of pharmaceutical markets and price determinants in low-income settings	Mozambique																1
195	Sado, E. and Sufa, A.	Availability and affordability of essential medicines for children in the Western part of Ethiopia: implication for access	Ethiopia								1
196	Sadoh, W. E. and Nwaneri, D. U. and Owobu, A. C.	The cost of outpatient management of chronic heart failure in children with congenital heart disease	Nigeria																	1
197	Saka, S. A. and Fajemirokun, O. T.	The effects of National Health Insurance Scheme on equity and quality of diabetes care in secondary healthcare facilities in South-West Nigeria	Nigeria																	1
198	Saouadogo Hamado	Measuring medicine prices, availability, affordability and price components in Burkina Faso	Burkina Faso			1
199	Saouadogo, H. and Compaore, M.	Essential medicines access survey in public hospitals of Burkina Faso	Burkina Faso			1
200	Schafermann, S. and Neci, R. and Ndze, E. N. and Nyaah, F. and Pondo, V. B. and Heide, L.	Availability, prices and affordability of selected antibiotics and medicines against noncommunicable diseases in western Cameroon and northeast DR Congo	Cameroon; Democtracit Republic of Congo					1
201	Schwartz, J. I. and Muddu, M. and Kimera, I. and Mbuliro, M. and Ssennyonjo, R. and Ssinabulya, I. and Semitala, F. C.	Impact of a COVID-19 National Lockdown on Integrated Care for Hypertension and HIV	Uganda																								1
202	Scott, N. A. and Lee, K. K. and Sadowski, C. and Kurbatova, E. V. and Goldberg, S. V. and Nsubuga, P. and Kitshoff, R. and Whitelaw, C. and Thuy, H. N. and Batra, K. and Allen-Blige, C. and Davis, H. and Kim, J. and Phan, M. and Fedrick, P. and Chiu, K. W. and Heilig, C. M. and Sizemore, E.	Optimizing drug inventory management with a web-based information system: The TBTC Study 31/ACTG A5349 experience	Brazil, China (Hong Kong), Haiti, India, Kenya, Malawi, Peru, Thailand, Uganda, the United States, Vietnam, and Zimbabwe											1													1		1
203	Shabangu, K. and Suleman, F.	Medicines availability at a Swaziland hospital and impact on patients	Swaziland																						1
204	Shayo, F. K. and Bintabara, D.	Are Tanzanian health facilities ready to provide management of chronic respiratory diseases? An analysis of national survey for policy implications	Tanzania																							1
205	Shayo, F. K. and Shayo, S. C.	Availability and readiness of diabetes health facilities to manage tuberculosis in Tanzania: a path towards integrating tuberculosis-diabetes services in a high burden setting?	Tanzania																							1
206	Shayo, F. K. and Shayo, S. C.	Readiness of healthcare facilities with tuberculosis services to manage diabetes mellitus in Tanzania: A nationwide analysis for evidence-informed policy-making in high burden settings	Tanzania																							1
207	Sieleunou, I. and De Allegri, M. and Rol and Enok Bonong, P. and OuÃ©draogo, S. and Ridde, V.	Does performance-based financing curb stock-outs of essential medicines? Results from a randomised controlled trial in Cameroon	Cameroon					1
208	Sieleunou, I. and Turcotte-Tremblay, A. M. and De Allegri, M. and TaptuÃ© Fotso, J. C. and Azinyui Yumo, H. and Magne Tamga, D. and Ridde, V.	How does performance-based financing affect the availability of essential medicines in Cameroon? A qualitative study	Cameroon					1
209	Sisay, M. and Amare, F. and Hagos, B. and Edessa, D.	Availability, pricing and affordability of essential medicines in Eastern Ethiopia: a comprehensive analysis using WHO/HAI methodology	Ethiopia								1
210	Smith, N. and Obala, A. and Simiyu, C. and Menya, D. and Khwa-Otsyula, B. and O'Meara, W. P.	Accessibility, availability and affordability of anti-malarials in a rural district in Kenya after implementation of a national subsidy scheme	Kenya											1
211	Sow, P. G. and Ndiaye, B. and Diarra, M. and Dia, A. T.	Study of the availability and affordability of medicine for childhood in Senegal	Senegal																			1
212	Sule, Yahaya Z. and Mora, Ahmed T. and Dagogot, Charles N.	Lessons from the Kaduna sustainable drug supply intervention initiative	Nigeria																	1
213	Tadesse, T. and Abuye, H. and Tilahun, G.	Availability and affordability of children essential medicines in health facilities of southern nations, nationalities, and people region, Ethiopia: key determinants for access	Ethiopia								1
214	Thomson, R. and Festo, C. and Johanes, B. and Kalolella, A. and Bruxvoort, K. and Nchimbi, H. and Tougher, S. and Cairns, M. and Taylor, M. and Kleinschmidt, I. and Ye, Y. and Mann, A. and Ren, R. and Willey, B. and Arnold, F. and Hanson, K. and Kachur, S. P. and Goodman, C.	Has Tanzania embraced the green leaf? Results from outlet and household surveys before and after implementation of the Affordable Medicines Facility-malaria	Tanzania																							1
215	Thomson, R. and Johanes, B. and Festo, C. and Kalolella, A. and Taylor, M. and Tougher, S. and Ye, Y. and Mann, A. and Ren, R. and Bruxvoort, K. and Willey, B. and Arnold, F. and Hanson, K. and Goodman, C.	An assessment of the malaria-related knowledge and practices of Tanzania's drug retailers: exploring the impact of drug store accreditation	Tanzania																							1
216	Tougher, S. and Hanson, K. and Goodman, C.	What happened to anti-malarial markets after the Affordable Medicines Facility-malaria pilot? Trends in ACT availability, price and market share from five African countries under continuation of the private sector co-payment mechanism	Kenya, Madagascar, Nigeria, Tanzania and Uganda											1		1				1						1	1
217	Tougher, S. and Ye, Y. and Amuasi, J. H. and Kourgueni, I. A. and Thomson, R. and Goodman, C. and Mann, A. G. and Ren, R. and Willey, B. A. and Adegoke, C. A. and Amin, A. and Ansong, D. and Bruxvoort, K. and Diallo, D. A. and Diap, G. and Festo, C. and Johanes, B. and Juma, E. and Kalolella, A. and Malam, O. and Mberu, B. and Ndiaye, S. and Nguah, S. B. and Seydou, M. and Taylor, M. and Rueda, S…	Effect of the Affordable Medicines Facility--malaria (AMFm) on the availability, price, and market share of quality-assured artemisinin-based combination therapies in seven countries: a before-and-after analysis of outlet survey data	Ghana, Kenya, Madagascar, Niger, Nigeria, Uganda, and Tanzania (including Zanzibar).										1	1		1				1						1	1
218	Tran, D. N. and Manji, I. and Njuguna, B. and Kamano, J. and Laktabai, J. and Tonui, E. and Vedanthan, R. and Pastakia, S.	Solving the problem of access to cardiovascular medicines: revolving fund pharmacy models in rural western Kenya	Kenya											1
219	Tran, D. N. and Were, P. M. and Kangogo, K. and Amisi, J. A. and Manji, I. and Pastakia, S. D. and Vedanthan, R.	Supply-chain strategies for essential medicines in rural western Kenya during COVID-19	Kenya											1
220	Tujo, T. M. and Gurmu, T. G.	Availability and Utilization of WHO Lifesaving Medicines for Children under Five in Public Health Facilities of the Jimma Zone, South West Ethiopia: A Cross-Sectional Survey	Ethiopia								1
221	Tumwine, Y. and Kutyabami, P. and Odoi, R. A. and Kalyango, J. N.	Availability and expiry of essential medicines and supplies during the 'Pull' and 'Push' drug acquisition systems in a Rural Ugandan Hospital	Uganda																								1
222	Tusubira, A. K. and Akiteng, A. R. and Nakirya, B. D. and Nalwoga, R. and Ssinabulya, I. and Nalwadda, C. K. and Schwartz, J. I.	Accessing medicines for non-communicable diseases: Patients and health care workers' experiences at public and private health facilities in Uganda	Uganda																								1
223	Ushie, B. A. and Ugal, D. B. and Ingwu, J. A.	Overdependence on For-Profit Pharmacies: A Descriptive Survey of User Evaluation of Medicines Availability in Public Hospitals in Selected Nigerian States	Nigeria																	1
224	Valimba, R. and Liana, J. and Joshi, M. P. and Rutta, E. and Embrey, M. and Bundala, M. and Kibassa, B.	Engaging the private sector to improve antimicrobial use in the community: experience from accredited drug dispensing outlets in Tanzania	Tanzania																							1
225	Vialle-Valentin, C. E. and Serumaga, B. and Wagner, A. K. and Ross-Degnan, D.	Evidence on access to medicines for chronic diseases from household surveys in five low- and middle-income countries	Ghana, Jordan, Kenya, Philippines and Uganda										1	1													1
226	Vledder, M. and Friedman, J. and SjÃ¶blom, M. and Brown, T. and Yadav, P.	Improving Supply Chain for Essential Drugs in Low-Income Countries: Results from a Large Scale Randomized Experiment in Zambia	Zambia																									1
227	Wagenaar, B. H. and Gimbel, S. and Hoek, R. and Pfeiffer, J. and Michel, C. and Manuel, J. L. and Cuembelo, F. and Quembo, T. and Afonso, P. and Gloyd, S. and Sherr, K.	Stock-outs of essential health products in Mozambique - longitudinal analyses from 2011 to 2013	Mozambique																1
228	Wagenaar, B. H. and Stergachis, A. and Rao, D. and Hoek, R. and Cumbe, V. and NapÃºa, M. and Sherr, K.	The availability of essential medicines for mental healthcare in Sofala, Mozambique	Mozambique																1
229	Watsierah, C. A. and Ouma, C.	Access to artemisinin-based combination therapy (ACT) and quinine in malaria holoendemic regions of western Kenya	Kenya											1
230	Wendie, T. F. and Ahmed, A. and Mohammed, S. A.	Drug use pattern using WHO core drug use indicators in public health centers of Dessie, North-East Ethiopia	Ethiopia								1
231	Whyte, S. R. and Park, S. J. and Odong, G. and Ojara, M. and Lamwaka, A.	The visibility of non-communicable diseases in Northern Uganda	Uganda																								1
232	Wiedenmayer, K. A. and Kapologwe, N. and Charles, J. and Chilunda, F. and Mapunjo, S.	The reality of task shifting in medicines management- a case study from Tanzania	Tanzania																							1
233	Wiedenmayer, K. and Mbwasi, R. and Mfuko, W. and Mpuya, E. and Charles, J. and Chilunda, F. and Mbepera, D. and Kapologwe, N.	Jazia prime vendor system- a public-private partnership to improve medicine availability in Tanzania: from pilot to scale	Tanzania																							1
234	Winter, R. and Yourkavitch, J. and Wang, W. and Mallick, L.	Assessment of health facility capacity to provide newborn care in Bangladesh, Haiti, Malawi, Senegal, and Tanzania	Malawi, Senegal, and Tanzania														1					1				1
235	Wirtz, V. J. and Turpin, K. and Laing, R. O. and Mukiira, C. K. and Rockers, P. C.	Access to medicines for asthma, diabetes and hypertension in eight counties of Kenya	Kenya											1
236	Wium, C. A. and Hoffman, B. A.	Antidotes and their availability in South Africa	South Africa																					1
237	Wogayehu, B. and Chisha, Y. and Tekabe, B. and Adinew, A. and Asefaw, M.	A cross sectional comparison of drug use indicators using WHO methodology in primary level hospitals participating in an Auditable Pharmaceutical Transactions and Services program versus non-APTS primary hospitals in Southern Ethiopia	Ethiopia								1
238	Yadav, P. and Cohen, J. L. and Alphs, S. and Arkedis, J. and Larson, P. S. and Massaga, J. and Sabot, O.	Trends in availability and prices of subsidized ACT over the first year of the AMFm: evidence from remote regions of Tanzania	Tanzania																							1
239	Ye, Y. and Arnold, F. and Noor, A. and Wamukoya, M. and Amuasi, J. and Blay, S. and Mberu, B. and Ren, R. and Kyobutungi, C. and Wekesah, F. and Gatakaa, H. and Toda, M. and Njogu, J. and Evance, I. and O'Connell, K. and Shewchuk, T. and Thougher, S. and Mann, A. and Willey, B. and Goodman, C. and Hanson, K.	The Affordable Medicines Facility-malaria (AMFm): are remote areas benefiting from the intervention?	Kenya & Uganda											1													1
240	Yimenu, D. K. and Demeke, C. A. and Kasahun, A. E. and Siraj, E. A. and Wendalem, A. Y. and Bazezew, Z. A. and Mekuria, A. B.	Impact of COVID-19 on Pharmaceutical Care Services and the Role of Community Pharmacists: A Multi-Center Cross-Sectional Study in Ethiopia	Ethiopia								1
241	Zinsou, C. and Cherifath, A. B.	The malaria testing and treatment landscape in Benin	Benin	1

## Sheet: Type of Study
Table E. Type of Study
Study ID	Authors	Title	Descriptive, Correlation, Intervention	Descriptive without correlational statistical analysis	Descriptive with correlational statistical	Descriptive, including Correlation	Intervention
			Totals	156	57	213	28
1	Abrha, S. and Tadesse, E. and Atey, T. M. and Molla, F. and Melkam, W. and Masresha, B. and Gashaw, S. and Wondimu, A.	Availability and affordability of priority life-saving medicines for under-five children in health facilities of Tigray region, northern Ethiopia	Descriptive	1		1
2	Adedapo, K. S. and Fadiji, I. O. and Orunmuyi, A. T. and Ejeh, J. E. and Osifo, B. O.	High default rate in thyroid cancer management in Ibadan, Nigeria: a need for health insurance	Descriptive	1		1
3	Adisa, R. and Fakeye, T. O. and Aindero, V. O.	Evaluation of prescription pattern and patients' opinion on healthcare practices in selected primary healthcare facilities in Ibadan, South-Western Nigeria	Descriptive	1		1
4	Adisa, R. and Olajide, O. O. and Fakeye, T. O.	Social Support, Treatment Adherence and Outcome among Hypertensive and Type 2 Diabetes Patients in Ambulatory Care Settings in southwestern Nigeria	Correlational		1	1
5	Adjei, A. A. and Winch, P. and Laar, A. and Sullivan, D. J., Jr. and Sakyi, K. S. and Stephens, J. K. and Adjei, G. O. and Boateng, I. A. and Aubyn, V. N. and Kubio, C. and Tuakli, J. and Vanotoo, L. and Bortei, B. B. and Amo-Addae, M. and Sorvor, F. and Coleman, N. and Dalglish, S. and Owusu, R. and Gebreyesus, T. and Essuman, E. and Greene, R. and Ankomah, E. and Houston, K. and Bart-Plange, C.…	Insights into the Affordable Medicines Facility-malaria in Ghana: the role of caregivers and licensed chemical sellers in four regions	Correlational		1	1
6	Ajayi, I. O. and Soyannwo, T. and Akpa, O. M.	Awareness and Utilization of Affordable Medicine Facility-Malaria among Caregivers of Under-Five Children in Ibadan North-West Local Government Area, Oyo State	Correlational		1	1
7	Ajeani, J. and Mangwi Ayiasi, R. and Tetui, M. and Ekirapa-Kiracho, E. and Namazzi, G. and Muhumuza Kananura, R. and Namusoke Kiwanuka, S. and Beyeza-Kashesya, J.	A cascade model of mentorship for frontline health workers in rural health facilities in Eastern Uganda: processes, achievements and lessons	Intervention				1
8	Alba, S. and Hetzel, M. W. and Goodman, C. and Dillip, A. and Liana, J. and Mshinda, H. and Lengeler, C.	Improvements in access to malaria treatment in Tanzania after switch to artemisinin combination therapy and the introduction of accredited drug dispensing outlets - a provider perspective	Correlational		1	1
9	Alemu, T. and Jemal, A. and Gashe, F. and Suleman, S. and Sudhakar, S. and Fekadu, G.	Integrated pharmaceutical logistics system implementation in selected health facilities of Ethiopia: The case of four WOLLEGA ZONES	Intervention				1
10	Amoakoh-Coleman, M. and Agyepong, I. A. and Kayode, G. A. and Grobbee, D. E. and Klipstein-Grobusch, K. and Ansah, E. K.	Public health facility resource availability and provider adherence to first antenatal guidelines in a low resource setting in Accra, Ghana	Descriptive	1		1
11	Amuasi, J. H. and Diap, G. and Blay-Nguah, S. and Boakye, I. and Karikari, P. E. and Dismas, B. and Karenzo, J. and Nsabiyumva, L. and Louie, K. S. and Kiechel, J. R.	Access to artesunate-amodiaquine, quinine and other anti-malarials: policy and markets in Burundi	Descriptive	1		1
12	Amuasi, J. H. and Diap, G. and Nguah, S. B. and Karikari, P. and Boakye, I. and Jambai, A. and Lahai, W. K. and Louie, K. S. and Kiechel, J. R.	Access to artemisinin-combination therapy (ACT) and other anti-malarials: national policy and markets in Sierra Leone	Descriptive	1		1
13	Anafi, S. B. and Kwanashie, H. O. and Muktar, H. M.	Pharmaceutical care of HIV/AIDS patients in a resource-poor setting	Descriptive	1		1
14	Ansah, E. K. and Whitty, C. J. and Bart-Plange, C. and Gyapong, M.	Changes in the availability and affordability of subsidised artemisinin combination therapy in the private drug retail sector in rural Ghana: before and after the introduction of the AMFm subsidy	Intervention				1
15	Anteneh, Z. A. and Demilew, W. and Gebeyehu, E.	Dispensing practices in health care facilities of Bahir Dar City, Northwest Ethiopia	Correlational		1	1
16	Armstrong-Hough, M. and Kishore, S. P. and Byakika, S. and Mutungi, G. and Nunez-Smith, M. and Schwartz, J. I.	Disparities in availability of essential medicines to treat non-communicable diseases in Uganda: A Poisson analysis using the Service Availability and Readiness Assessment	Correlational		1	1
17	Armstrong-Hough, M. and Sharma, S. and Kishore, S. P. and Akiteng, A. R. and Schwartz, J. I.	Variation in the availability and cost of essential medicines for non-communicable diseases in Uganda: A descriptive time series analysis	Descriptive	1		1
18	Aryeetey, G. C. and Nonvignon, J. and Amissah, C. and Buckle, G. and Aikins, M.	The effect of the National Health Insurance Scheme (NHIS) on health service delivery in mission facilities in Ghana: a retrospective study	Intervention				1
19	Asemahagn, M. A. and Alene, G. D. and Yimer, S. A.	Geographic Accessibility, Readiness, and Barriers of Health Facilities to Offer Tuberculosis Services in East Gojjam Zone, Ethiopia: A Convergent Parallel Design	Descriptive	1		1
20	Ashigbie, P. G. and Rockers, P. C. and Laing, R. O. and Cabral, H. J. and Onyango, M. A. and Buleti, J. P. L. and Wirtz, V. J.	Availability and prices of medicines for non-communicable diseases at health facilities and retail drug outlets in Kenya: a cross-sectional survey in eight counties	Descriptive	1		1
21	Asiimwe, C. and Gelvin, D. and Lee, E. and Ben Amor, Y. and Quinto, E. and Katureebe, C. and Sundaram, L. and Bell, D. and Berg, M.	Use of an innovative, affordable, and open-source short message service-based tool to monitor malaria in remote areas of Uganda	Intervention				1
22	Attaei, M. W. and Khatib, R. and McKee, M. and Lear, S. and Dagenais, G. and Igumbor, E. U. and AlHabib, K. F. and Kaur, M. and Kruger, L. and Teo, K. and Lanas, F. and Yusoff, K. and Oguz, A. and Gupta, R. and Yusufali, A. M. and Bahonar, A. and Kutty, R. and Rosengren, A. and Mohan, V. and Avezum, A. and Yusuf, R. and Szuba, A. and Rangarajan, S. and Chow, C. and Yusuf, S.	Availability and affordability of blood pressure-lowering medicines and the effect on blood pressure control in high-income, middle-income, and low-income countries: an analysis of the PURE study data	Correlational		1	1
23	Atukunda, E. C. and Brhlikova, P. and Agaba, A. G. and Pollock, A. M.	Civil Society Organizations and medicines policy change: a case study of registration, procurement, distribution and use of misoprostol in Uganda	Descriptive	1		1
24	Auwal, F. and Dahiru, M. N. and Abdu-Aguye, S. N.	Availability and rationality of fixed dose combinations available in Kaduna, Nigeria	Descriptive	1		1
25	Awucha, N. E. and Janefrances, O. C. and Meshach, A. C. and Henrietta, J. C. and Daniel, A. I. and Chidiebere, N. E.	Impact of the COVID-19 pandemic on consumers' access to essential medicines in Nigeria	Descriptive	1		1
26	Babar, Z. U. D. and Lessing, C. and Mace, C. and Bissell, K.	The availability, pricing and affordability of three essential asthma medicines in 52 low- and middle-income countries	Descriptive	1		1
27	Babar, Z. U. D. and Ramzan, S. and El-Dahiyat, F. and Tachmazidis, I. and Adebisi, A. and Hasan, S. S.	The availability, pricing, and affordability of essential diabetes medicines in 17 low-, middle-, and high-income countries	Descriptive	1		1
28	Bagonza, J. and Rutebemberwa, E. and Eckmanns, T. and Ekirapa-Kiracho, E.	What influences availability of medicines for the community management of childhood illnesses in central Uganda? Implications for scaling up the integrated community case management programme	Correlational		1	1
29	Barakat, D. and Rockers, P. C. and Vian, T. and Onyango, M. A. and Laing, R. O. and Wirtz, V. J.	Access to asthma medicines at the household level in eight counties of Kenya	Correlational		1	1
30	Barrington, J. and Wereko-Brobby, O. and Ward, P. and Mwafongo, W. and Kungulwe, S.	SMS for Life: a pilot project to improve anti-malarial drug supply management in rural Tanzania using standard technology	Intervention				1
31	Batwala, V. and Magnussen, P. and Nuwaha, F.	Challenges to implementation of artemisinin combination therapy policy in Uganda	Descriptive	1		1
32	Bay, N. and Juga, E. and Macuacua, C. and JoÃ£o, J. and Costa, M. and Stewart, S. and Mocumbi, A.	Assessment of care provision for hypertension at the emergency Department of an Urban Hospital in Mozambique	Descriptive	1		1
33	Berhanemeskel, E. and Beedemariam, G. and Fenta, T. G.	HIV/AIDS related commodities supply chain management in public health facilities of Addis Ababa, Ethiopia: A cross-sectional survey	Descriptive	1		1
34	Beyene, D. and Abuye, H. and Tilahun, G.	Effect of Auditable Pharmaceutical Services and Transaction System on Pharmaceutical Service Outcomes in Public Hospitals of SNNPR, Ethiopia	Intervention				1
35	Beyene, H. and Kassa, D. H. and Tadele, H. D. and Persson, L. and Defar, A. and Berhanu, D.	Factors associated with the referral of children with severe illnesses at primary care level in Ethiopia: a cross-sectional study	Correlational		1	1
36	Bigdeli, M. and Javadi, D. and Hoebert, J. and Laing, R. and Ranson, K. and Arhinful, D. and Jabbour, S. and Luiza, V. L. and Men, C. and Thi Kim, C. N. and Ntaganira, J. and Essomba, C. N. and Rashidian, A. and Selvaraj, S. and Syhakhang, L. and Zaidi, S.	Health policy and systems research in access to medicines: A prioritized agenda for low- and middle-income countries	Descriptive	1		1
37	Bintabara, D. and Ernest, A. and Mpondo, B.	Health facility service availability and readiness to provide basic emergency obstetric and newborn care in a low-resource setting: evidence from a Tanzania National Survey	Correlational		1	1
38	Bintabara, D. and Mpondo, B. C. T.	Preparedness of lower-level health facilities and the associated factors for the outpatient primary care of hypertension: Evidence from Tanzanian national survey	Correlational		1	1
39	Bintabara, D. and Nakamura, K. and Ntwenya, J. and Seino, K. and Mpondo, B. C. T.	Adherence to standards of first-visit antenatal care among providers: A stratified analysis of Tanzanian facility-based survey for improving quality of antenatal care	Correlational		1	1
40	Bintabara, D. and Ngajilo, D.	Readiness of health facilities for the outpatient management of non-communicable diseases in a low-resource setting: an example from a facility-based cross-sectional survey in Tanzania	Correlational		1	1
41	Bintabara, D. and Shayo, F. K.	Disparities in availability of services and prediction of the readiness of primary healthcare to manage diabetes in Tanzania	Correlational		1	1
42	Binyaruka, P. and Borghi, J.	Improving quality of care through payment for performance: examining effects on the availability and stock-out of essential medical commodities in Tanzania	Intervention				1
43	Birabwa, C. and Bwambale, M. F. and Waiswa, P. and Mayega, R. W.	Quality and barriers of outpatient diabetes care in rural health facilities in Uganda - a mixed methods study	Descriptive	1		1
44	Birabwa, C. and Murison, J. and Evans, V. and Obua, C. and Agaba, A. and Waako, P. and Pollock, A.	The availability of six tracer medicines in private medicine outlets in Uganda	Descriptive	1		1
45	Bizimana, T. and Kayumba, P. C. and Heide, L.	Prices, availability and affordability of medicines in Rwanda	Descriptive	1		1
46	Boateng, R. and Renner, L. and Petricca, K. and Gupta, S. and Denburg, A.	Health system determinants of access to essential medicines for children with cancer in Ghana	Correlational		1	1
47	Bonniface, M. and Nambatya, W. and Rajab, K.	An Evaluation of Antibiotic Prescribing Practices in a Rural Refugee Settlement District in Uganda	Descriptive	1		1
48	Bravo, M. P. and Peratikos, M. B. and Muicha, A. S. and Mahagaja, E. and Alvim, M. F. S. and Green, A. F. and Wester, C. W. and Vermund, S. H.	Monitoring Pharmacy and Test Kit Stocks in Rural Mozambique: U.S. President's Emergency Plan for AIDS Relief Surveillance to Help Prevent Ministry of Health Shortages	Correlational		1	1
49	Brenner, S. and Wilhelm, D. and Lohmann, J. and Kambala, C. and Chinkhumba, J. and Muula, A. S. and De Allegri, M.	Implementation research to improve quality of maternal and newborn health care, Malawi	Intervention				1
50	Briggs, J. and Embrey, M. and Maliqi, B. and Hedman, L. and Requejo, J.	How to assure access of essential RMNCH medicines by looking at policy and systems factors: an analysis of countdown to 2015 countries	Descriptive	1		1
51	Carapinha, J. L. and Ross-Degnan, D. and Desta, A. T. and Wagner, A. K.	Health insurance systems in five Sub-Saharan African countries: medicine benefits and data for decision making	Descriptive	1		1
52	Carasso, B. S. and Lagarde, M. and Tesfaye, A. and Palmer, N.	Availability of essential medicines in Ethiopia: an efficiency-equity trade-off?	Descriptive	1		1
53	Casey, S. E. and Mitchell, K. T. and Amisi, I. M. and Haliza, M. M. and Aveledi, B. and Kalenga, P. and Austin, J.	Use of facility assessment data to improve reproductive health service delivery in the Democratic Republic of the Congo	Descriptive	1		1
54	Chalker, J. C. and Vialle-Valentin, C. and Liana, J. and Mbwasi, R. and Semali, I. A. and Kihiyo, B. and Shekalaghe, E. and Dillip, A. and Kimatta, S. and Valimba, R. and Embrey, M. and Lieber, R. and Rutta, E. and Johnson, K. and Ross-Degnan, D.	What roles do accredited drug dispensing outlets in Tanzania play in facilitating access to antimicrobials? Results of a multi-method analysis	Correlational		1	1
55	Cham, M. and Sundby, J. and Vangen, S.	Availability and quality of emergency obstetric care in Gambia's main referral hospital: women-users' testimonies	Descriptive	1		1
56	Chandani, Y. and Duffy, M. and Lamphere, B. and Noel, M. and Heaton, A. and Andersson, S.	Quality improvement practices to institutionalize supply chain best practices for iCCM: Evidence from Rwanda and Malawi	Intervention				1
57	Chandani, Y. and Noel, M. and Pomeroy, A. and Andersson, S. and Pahl, M. K. and Williams, T.	Factors affecting availability of essential medicines among community health workers in Ethiopia, Malawi, and Rwanda: solving the last mile puzzle	Descriptive	1		1
58	Chigome, A. K. and Matlala, M. and Godman, B. and Meyer, J. C.	Availability and Use of Therapeutic Interchange Policies in Managing Antimicrobial Shortages among South African Public Sector Hospitals; Findings and Implications	Descriptive	1		1
59	Chikowe, I. and Mwapasa, V. and Kengne, A. P.	Analysis of rural health centres preparedness for the management of diabetic patients in Malawi	Descriptive	1		1
60	Choi, Y. and Ametepi, P.	Comparison of medicine availability measurements at health facilities: evidence from Service Provision Assessment surveys in five sub-Saharan African countries	Descriptive	1		1
61	Chomba, E. N. and Haworth, A. and Mbewe, E. and Atadzhanov, M. and Ndubani, P. and Kansembe, H. and Birbeck, G. L.	The current availability of antiepileptic drugs in Zambia: Implications for the ILAE/WHO "out of the shadows" campaign	Descriptive	1		1
62	Chow, C. K. and Ramasundarahettige, C. and Hu, W. and AlHabib, K. F. and Avezum, A., Jr. and Cheng, X. and Chifamba, J. and Dagenais, G. and Dans, A. and Egbujie, B. A. and Gupta, R. and Iqbal, R. and Ismail, N. and Keskinler, M. V. and Khatib, R. and Kruger, L. and Kumar, R. and Lanas, F. and Lear, S. and Lopez-Jaramillo, P. and McKee, M. and Mohammadifard, N. and Mohan, V. and Mony, P. and Orl …	Availability and affordability of essential medicines for diabetes across high-income, middle-income, and low-income countries: a prospective epidemiological study	Correlational		1	1
63	Chukwuocha, U. M. and Nwakwuo, G. C. and Mmerole, I.	Artemisinin-based combination therapy: knowledge and perceptions of patent medicine dealers in Owerri Metropolis, Imo State, Nigeria and implications for compliance with current malaria treatment protocol	Correlational		1	1
64	Cohen, J. L. and Yadav, P. and Moucheraud, C. and Alphs, S. and Larson, P. S. and Arkedis, J. and Massaga, J. and Sabot, O.	Do price subsidies on artemisinin combination therapy for malaria increase household use? Evidence from a repeated cross-sectional study in remote regions of Tanzania	Descriptive	1		1
65	Cole, C. P. and Routledge, P.	An evaluation of rational prescribing in hospital outpatient practice in Sierra Leone and assessment of affordability of a prescription as an outcome	Correlational		1	1
66	Coyle, R. M. and Harrison, H. L.	Emergency care capacity in Freetown, Sierra Leone: A service evaluation	Descriptive	1		1
67	Damtie, T. A. and Ibrahim, A. J. and Yikna, B. B.	Supply Chain Management Performance of HIV/AIDS Commodities and Factors Affecting It at Health Facilities of SNNPRS of Ethiopia; from the Perspective of Achieving 90-90-90 Strategies	Correlational		1	1
68	Daniel, G. and Tegegnework, H. and Demissie, T. and Reithinger, R.	Pilot assessment of supply chains for pharmaceuticals and medical commodities for malaria, tuberculosis and HIV infection in Ethiopia	Descriptive	1		1
69	Dassah, E. and Aldersey, H. M. and McColl, M. A. and Davison, C.	'When I don't have money to buy the drugs, I just manage.'-Exploring the lived experience of persons with physical disabilities in accessing primary health care services in rural Ghana	Descriptive	1		1
70	Davis, B. and Ladner, J. and Sams, K. and Tekinturhan, E. and de Korte, D. and Saba, J.	Artemisinin-based combination therapy availability and use in the private sector of five AMFm phase 1 countries	Correlational		1	1
71	Dean, L. and Ozano, K. and Adekeye, O. and Dixon, R. and Fung, E. G. and Gyapong, M. and Isiyaku, S. and Kollie, K. and Kukula, V. and Lar, L. and MacPherson, E. and Makia, C. and Kouokam Magne, E. and Nnamdi, D. B. and Mue Nji, T. and Ntuen, U. and Oluwole, A. and Piotrowski, H. and Siping, M. and Tchoffo, M. N. and Tchuem TchuentÃ©, L. A. and Thomson, R. and Tsey, I. and Wanji, S. and Yashiyi, …	Neglected Tropical Diseases as a 'litmus test' for Universal Health Coverage? Understanding who is left behind and why in Mass Drug Administration: Lessons from four country contexts	Descriptive	1		1
72	Defar, A. and Getachew, T. and Taye, G. and Tadele, T. and Getnet, M. and Shumet, T. and Molla, G. and Gonfa, G. and Teklie, H. and Tadesse, A. and Bekele, A.	Quality antenatal care services delivery at health facilities of Ethiopia, assessment of the structure/input of care setting	Correlational		1	1
73	Dekker, A. M. and Amon, J. J. and le Roux, K. W. and Gaunt, C. B.	"What is killing me most": chronic pain and the need for palliative care in the Eastern Cape, South Africa	Correlational		1	1
74	Dellepiane, N. and Akanmori, B. D. and Gairola, S. and Jadhav, S. S. and Parker, C. and Rodriguez, C. and Srivastava, S.	Regulatory Pathways That Facilitated Timely Registration of a New Group A Meningococcal Conjugate Vaccine for Africa's Meningitis Belt Countries	Descriptive	1		1
75	Demessie, M. B. and Workneh, B. D. and Mohammed, S. A. and Hailu, A. D.	Availability of Tracer Drugs and Implementation of Their Logistic Management Information System in Public Health Facilities of Dessie, North-East Ethiopia	Descriptive	1		1
76	Desalu, O. O. and Onyedum, C. C. and Iseh, K. R. and Salawu, F. K. and Salami, A. K.	Asthma in Nigeria: are the facilities and resources available to support internationally endorsed standards of care?	Descriptive	1		1
77	Droti, B. and O'Neill, K. P. and Mathai, M. and Yao Tsidi Dovlo, D. and Robertson, J.	Poor availability of essential medicines for women and children threatens progress towards Sustainable Development Goal 3 in Africa	Descriptive	1		1
78	Dzudie, A. and Njume, E. and Ab and a, M. and Aminde, L. and Hamadou, B. and Dzekem, B. and Azabji, M. and Doualla, M. S. and Ngowe, M. and Kengne, A. P.	Availability, cost and affordability of essential cardiovascular disease medicines in the south west region of Cameroon: Preliminary findings from the Cameroon science for disease study	Descriptive	1		1
79	Egere, U. and Shayo, E. and Ntinginya, N. and Osman, R. and Noory, B. and Mpagama, S. and Hussein, E. and Tolhurst, R. and Obasi, A. and Mortimer, K. and Sony, A. E. and Taegtmeyer, M.	Management of chronic lung diseases in Sudan and Tanzania: how ready are the country health systems?	Descriptive	1		1
80	Ekenna, A. and Itanyi, I. U. and Nwokoro, U. and Hirschhorn, L. R. and Uzochukwu, B.	How ready is the system to deliver primary healthcare? Results of a primary health facility assessment in Enugu State, Nigeria	Correlational		1	1
81	Ekhaguere, O. A. and Ayede, A. I. and Ezeaka, C. V.	Is caffeine available and affordable in low and middle-income countries? A survey in sub-Saharan Africa	Descriptive	1		1
82	Embrey, M. and Vialle-Valentin, C. and Dillip, A. and Kihiyo, B. and Mbwasi, R. and Semali, I. A. and Chalker, J. C. and Liana, J. and Lieber, R. and Johnson, K. and Rutta, E. and Kimatta, S. and Shekalaghe, E. and Valimba, R. and Ross-Degnan, D.	Understanding the Role of Accredited Drug Dispensing Outlets in Tanzania's Health System	Correlational		1	1
83	Emmanuel Awucha, N. and Chinelo Janefrances, O. and Chima Meshach, A. and Chiamaka Henrietta, J. and Ibilolia Daniel, A. and Esther Chidiebere, N.	Impact of the COVID-19 Pandemic on Consumers' Access to Essential Medicines in Nigeria	Correlational		1	1
84	Ewen, M. and Joosse, H. J. and Beran, D. and Laing, R.	Insulin prices, availability and affordability in 13 low-income and middle-income countries	Descriptive	1		1
85	Ewen, M. and Kaplan, W. and Gedif, T. and Justin-Temu, M. and Vialle-Valentin, C. and Mirza, Z. and Regeer, B. and Zweekhorst, M. and Laing, R.	Prices and availability of locally produced and imported medicines in Ethiopia and Tanzania	Descriptive	1		1
86	Freeman, A. and Kwarteng, A. and Febir, L. G. and Amenga-Etego, S. and Owusu-Agyei, S. and Asante, K. P.	Two years post affordable medicines facility for malaria program: availability and prices of anti-malarial drugs in central Ghana	Correlational		1	1
87	Getachew, T. and Abebe, S. M. and Yitayal, M. and BergstrÃ¶m, A. and Persson, L. A. and Berhanu, D.	Health extension workers' perceived health system context and health post preparedness to provide services: a cross-sectional study in four Ethiopian regions	Descriptive	1		1
88	Gidebo, K. D. and Summoro, T. S. and Kanche, Z. Z. and Woticha, E. W.	Assessment of drug use patterns in terms of the WHO patient-care and facility indicators at four hospitals in Southern Ethiopia: a cross-sectional study	Descriptive	1		1
89	Gils, T. and Bossard, C. and Verdonck, K. and Owiti, P. and Casteels, I. and Mashako, M. and Van Cutsem, G. and Ellman, T.	Stockouts of HIV commodities in public health facilities in Kinshasa: Barriers to end HIV	Descriptive	1		1
90	Gonah, L. and Moodley, I. and Hlongwana, K.	Capacity of antiretroviral therapy sites for managing NCDs in people living with HIV in Zimbabwe	Descriptive	1		1
91	Goshu, E. M. and Gemeda, L. A.	Challenges and associated factors of anesthesia practice in Ethiopia	Descriptive	1		1
92	Gupta, N. and Coates, M. M. and Bekele, A. and Dupuy, R. and FÃ©nelon, D. L. and Gage, A. D. and Getachew, T. and Karmacharya, B. M. and Kwan, G. F. and Lulebo, A. M. and Masiye, J. K. and Mayige, M. T. and Ndour Mbaye, M. and Mridha, M. K. and Park, P. H. and Dagnaw, W. W. and Wroe, E. B. and Bukhman, G.	Availability of equipment and medications for non-communicable diseases and injuries at public first-referral level hospitals: a cross-sectional analysis of service provision assessments in eight low-income countries	Descriptive	1		1
93	Gutema, G. and Engidawork, E.	Affordability of commonly prescribed antibiotics in a large tertiary teaching hospital in Ethiopia: a challenge for the national drug policy objective	Descriptive	1		1
94	Hagen, N. and Khuluza, F. and Heide, L.	Quality, availability and storage conditions of oxytocin and misoprostol in Malawi	Descriptive	1		1
95	Hailu, A. D. and Mohammed, S. A.	Availability, price, and affordability of WHO priority maternal and child health medicine in public health facilities of Dessie, north-East Ethiopia	Descriptive	1		1
96	Hamdi, H. and Ba, O. and Niang, S. and Ntizimira, C. and Mbengue, M. and Coulbary, A. S. and Niang, R. and Parsons, M. and Amon, J. J. and Lohman, D.	Palliative Care Need and Availability in Four Referral Hospitals in Senegal: Results from a Multicomponent Assessment	Descriptive	1		1
97	Haque, M. and Abubakar, A. R. and Ogunleye, O. O. and Sani, I. H. and Sefah, I. and Kurdi, A. and Islam, S. and Godman, B.	Changes in Availability, Utilization, and Prices of Medicines and Protection Equipment for COVID-19 in an Urban Population of Northern Nigeria	Descriptive	1		1
98	Harding, R. and Simms, V. and Penfold, S. and Downing, J. and Powell, R. A. and Mwangi-Powell, F. and Namisango, E. and Morel and , S. and Gikaara, N. and Atieno, M. and Kataike, J. and Nsubuga, C. and Munene, G. and Banga, G. and Higginson, I. J.	Availability of essential drugs for managing HIV-related pain and symptoms within 120 PEPFAR-funded health facilities in East Africa: a cross-sectional survey with onsite verification	Correlational		1	1
99	Hategeka, C. and Shoveller, J. and Tuyisenge, L. and Kenyon, C. and Cechetto, D. F. and Lynd, L. D.	Pediatric emergency care capacity in a low-resource setting: An assessment of district hospitals in Rwanda	Descriptive	1		1
100	Hunie, M. and Desse, T. and Fenta, E. and Teshome, D. and Gelaw, M. and Gashaw, A.	Availability of Emergency Drugs and Essential Equipment in Intensive Care Units in Hospitals of Ethiopia: A Multicenter Cross-Sectional Study	Descriptive	1		1
101	Idindili, B. and Zaeem, U. H. and Ayella, S. and Thawar, S. G. and Selemani, M. and Dragana, S. and Kallage, J.	Factors influencing implementation of integrated management of childhood illness in Lindi Region, Southern Tanzania	Descriptive	1		1
102	Iwu, C. J. and Ngcobo, N. and McCaul, M. and Mangqalaza, H. and Magwaca, A. and Chikte, U. and Wiysonge, C. S.	Vaccine stock management in primary health care facilities in OR Tambo District, Eastern Cape, South Africa	Descriptive	1		1
103	Jammalamadugu, S. B. and Mosime, B. and Masupe, T. and Habte, D.	Assessment of the household availability of oral rehydration salt in rural Botswana	Correlational		1	1
104	Jingi, A. M. and Noubiap, J. J. N. and Onana, A. E. and Nansseu, J. R. N. and Wang, B. and Kingue, S. and Kengne, A. P.	Access to diagnostic tests and essential medicines for cardiovascular diseases and diabetes care: Cost, availability and affordability in the west region of Cameroon	Descriptive	1		1
105	Jost, J. and Raharivelo, A. and Ratsimbazafy, V. and Nizard, M. and Auditeau, E. and Newton, C. R. and Preux, P. M.	Availability and cost of major and first-line antiepileptic drugs: a comprehensive evaluation in the capital of Madagascar	Descriptive	1		1
106	Kabunga, L. N. and Mujasi, P.	Does access to credit services influence availability of essential child medicines and licensing status among private medicine retail outlets in Uganda?	Correlational		1	1
107	Kagashe, G. A. B. and Maregesi, S. M. and Mashaka, A.	Availability, awareness, attitude and knowledge of emergency contraceptives in Dar Es Salaam	Descriptive	1		1
108	Kaiser, A. H. and Hehman, L. and Forsberg, B. C. and Simangolwa, W. and Sundewall, J.	Availability, prices and affordability of essential medicines for treatment of diabetes and hypertension in private pharmacies in Zambia	Descriptive	1		1
109	Kamuhabwa, A. A. R. and Twaha, K.	Availability and affordability of essential antibiotics for pediatrics in semi-rural areas in Tanzania	Descriptive	1		1
110	Kananura, R. M. and Kiwanuka, S. N. and Ekirapa-Kiracho, E. and Waiswa, P.	Persisting demand and supply gap for maternal and newborn care in eastern Uganda: a mixed-method cross-sectional study	Descriptive	1		1
111	Kangwana, B. B. and Njogu, J. and Wasunna, B. and Kedenge, S. V. and Memusi, D. N. and Goodman, C. A. and Zurovac, D. and Snow, R. W.	Malaria drug shortages in Kenya: a major failure to provide access to effective treatment	Descriptive	1		1
112	Kangwana, B. P. and Kedenge, S. V. and Noor, A. M. and Alegana, V. A. and Ny and igisi, A. J. and it, J. and Fegan, G. W. and Todd, J. E. and Brooker, S. and Snow, R. W. and Goodman, C. A.	The impact of retail-sector delivery of artemether-lumefantrine on malaria treatment of children under five in Kenya: a cluster randomized controlled trial	Intervention				1
113	Katende, D. and Mutungi, G. and Baisley, K. and Biraro, S. and Ikoona, E. and Peck, R. and Smeeth, L. and Hayes, R. and Munderi, P. and Grosskurth, H.	Readiness of Ugandan health services for the management of outpatients with chronic diseases	Descriptive	1		1
114	Kebede, O. and Tilahun, G.	Inventory management performance for family planning, maternal and child health medicines in public health facilities of West Wollega zone, Ethiopia	Descriptive	1		1
115	Kefale, A. T. and Shebo, H. H.	Availability of essential medicines and pharmaceutical inventory management practice at health centers of Adama town, Ethiopia	Descriptive	1		1
116	Khatib, R. and McKee, M. and Shannon, H. and Chow, C. and Rangarajan, S. and Teo, K. and Wei, L. and Mony, P. and Mohan, V. and Gupta, R. and Kumar, R. and Vijayakumar, K. and Lear, S. A. and Diaz, R. and Avezum, A. and Lopez-Jaramillo, P. and Lanas, F. and Yusoff, K. and Ismail, N. and Kazmi, K. and Rahman, O. and Rosengren, A. and Monsef, N. and Kelishadi, R. and Kruger, A. and Puoane, T. and S…	Availability and affordability of cardiovascular disease medicines and their effect on use in high-income, middle-income, and low-income countries: an analysis of the PURE study data	Correlational		1	1
117	Khuluza, F. and Haefele-Abah, C.	The availability, prices and affordability of essential medicines in Malawi: A cross-sectional study	Descriptive	1		1
118	Khuluza, F. and Heide, L.	Availability and affordability of antimalarial and antibiotic medicines in Malawi	Descriptive	1		1
119	Kibira et al	Medicine Price Monitor, Jul-Sep 2009	Descriptive	1		1
120	Kibira et al	Medicines Price Monitor, Apr-June 2010	Descriptive	1		1
121	Kibira, D. and Kitutu, F. E. and Merrett, G. B. and Mantel-Teeuwisse, A. K.	Availability, prices and affordability of UN Commission's lifesaving medicines for reproductive and maternal health in Uganda	Descriptive	1		1
122	Kibira, D. and Ooms, G. I. and van den Ham, H. A. and Namugambe, J. S. and Reed, T. and Leufkens, H. G. and Mantel-Teeuwisse, A.	Access to oxytocin and misoprostol for management of postpartum haemorrhage in Kenya, Uganda and Zambia: a cross-sectional assessment of availability, prices and affordability	Descriptive	1		1
123	Kibira, D. and Ssebagereka, A. and van den Ham, H. A. and Opigo, J. and Katamba, H. and Seru, M. and Reed, T. and Leufkens, H. G. and Mantel-Teeuwisse, A. K.	Trends in access to anti-malarial treatment in the formal private sector in Uganda: an assessment of availability and affordability of first-line anti-malarials and diagnostics between 2007 and 2018	Descriptive	1		1
124	Kibirige, D. and Atuhe, D. and Kampiire, L. and Kiggundu, D. S. and Donggo, P. and Nabbaale, J. and Mwebaze, R. M. and Kalyesubula, R. and Lumu, W.	Access to medicines and diagnostic tests integral in the management of diabetes mellitus and cardiovascular diseases in Uganda: insights from the ACCODAD study	Descriptive	1		1
125	Kibirige, D. and Kampiire, L. and Atuhe, D. and Mwebaze, R. and Katagira, W. and Muttamba, W. and Nant and a, R. and Worodria, W. and Kirenga, B.	Access to affordable medicines and diagnostic tests for asthma and COPD in sub Saharan Africa: the Ugandan perspective	Descriptive	1		1
126	Kioko, U. and Riley, C. and Dellicour, S. and Were, V. and Ouma, P. and Gutman, J. and Kariuki, S. and Omar, A. and Desai, M. and Buff, A. M.	A cross-sectional study of the availability and price of anti-malarial medicines and malaria rapid diagnostic tests in private sector retail drug outlets in rural Western Kenya, 2013	Descriptive	1		1
127	Kusemererwa, D. and Alban, A. and Obua, O. T. and Trap, B.	An exploratory study on equity in funding allocation for essential medicines and health supplies in Uganda's public sector	Correlational		1	1
128	Kuwawenaruwa, A. and Tediosi, F. and Metta, E. and Obrist, B. and Wiedenmayer, K. and Msamba, V. S. and Wyss, K.	Acceptability of a Prime Vendor System in Public Healthcare Facilities in Tanzania	Intervention				1
129	Kuwawenaruwa, A. and Wyss, K. and Wiedenmayer, K. and Metta, E. and Tediosi, F.	The effects of medicines availability and stock-outs on household's utilization of healthcare services in Dodoma region, Tanzania	Correlational		1	1
130	Larson, P. S. and Yadav, P. and Alphs, S. and Arkedis, J. and Massaga, J. and Sabot, O. and Cohen, J. L.	Diffusion of subsidized ACTs in accredited drug shops in Tanzania: determinants of stocking and characteristics of early and late adopters	Correlational		1	1
131	Lee, E. H. and Olsen, C. H. and Koehlmoos, T. and Masuoka, P. and Stewart, A. and Bennett, J. W. and Mancuso, J.	A cross-sectional study of malaria endemicity and health system readiness to deliver services in Kenya, Namibia and Senegal	Correlational		1	1
132	Leung, N. H. Z. and Chen, A. and Yadav, P. and Gallien, J.	The impact of inventory management on stock-outs of essential drugs in sub-Saharan Africa: Secondary analysis of a field experiment in Zambia	Correlational		1	1
133	Loveday, M. and Scott, V. and McLoughlin, J. and Amien, F. and Zweigenthal, V.	Assessing care for patients with TB/HIV/STI infections in a rural district in KwaZulu-Natal	Intervention				1
134	Lunze, K. and Biemba, G. and Lawrence, J. J. and MacLeod, W. B. and Yeboah-Antwi, K. and Musokotwane, K. and Ajayi, T. and Mutembo, S. and Puta, C. and Earle, D. and Steketee, R. and Hamer, D. H.	Clinical management of children with fever: a cross-sectional study of quality of care in rural Zambia	Descriptive	1		1
135	Magadzire, B. P. and Budden, A. and Ward, K. and Jeffery, R. and ers, D.	Frontline health workers as brokers: provider perceptions, experiences and mitigating strategies to improve access to essential medicines in South Africa	Descriptive	1		1
136	Magadzire, B. P. and Marchal, B. and Ward, K.	Novel models to improve access to medicines for chronic diseases in South Africa: an analysis of stakeholder perspectives on community-based distribution models	Descriptive	1		1
137	Maiga, D. and Williams-Jones, B.	Assessment of the impact of market regulation in Mali on the price of essential medicines provided through the private sector	Descriptive	1		1
138	Maloney, K. and Ward, A. and Krenz, B. and Petty, N. and Bryson, L. and Dolkart, C. and Visser, T. and Le Menach, A. and Scott, V. K. and Cohen, J. M. and Mtumbuka, E. and Mkude, S.	Expanding access to parasite-based malaria diagnosis through retail drug shops in Tanzania: evidence from a randomized trial and implications for treatment	Intervention				1
139	Manji, I. and Manyara, S. M. and Jakait, B. and Ogallo, W. and Hagedorn, I. C. and Lukas, S. and Kosgei, E. J. and Pastakia, S. D.	The Revolving Fund Pharmacy Model: backing up the Ministry of Health supply chain in western Kenya	Intervention				1
140	Masters, S. H. and Burstein, R. and DeCenso, B. and Moore, K. and Haakenstad, A. and Ikilezi, G. and Achan, J. and Osei, I. and Garshong, B. and Kisia, C. and Njuguna, P. and Babigumira, J. and Kumar, S. and Hanlon, M. and Gakidou, E.	Pharmaceutical availability across levels of care: evidence from facility surveys in Ghana, Kenya, and Uganda	Correlational		1	1
141	Mathewos Oridanigo, E. and Beyene Salgedo, W. and Gebissa Kebene, F.	Affordability of Essential Medicines and Associated Factors in Public Health Facilities of Jimma Zone, Southwest Ethiopia	Correlational		1	1
142	Mattila, P. O. and Babar, Z. U. and Suleman, F.	Assessing the prices and affordability of oncology medicines for three common cancers within the private sector of South Africa	Descriptive	1		1
143	McDougal, L. and Moteetee, M. M. and Mohai, F. and Mphale, M. and Mahanty, B. and Motaung, B. and Ankrah, V. and Reynolds, M. and Legins, K. and Tiam, A. and Luo, C. and McClure, C. and Binkin, N.	Lesotho's minimum PMTCT package: lessons learned for combating vertical HIV transmission using co-packaged medicines	Intervention				1
144	Mendis, S. and Al Bashir, I. and Dissanayake, L. and Varghese, C. and Fadhil, I. and Marhe, E. and Sambo, B. and Mehta, F. and Elsayad, H. and Sow, I. and Algoe, M. and Tennakoon, H. and Truong, L. D. and Lan, L. T. T. and Huiuinato, D. and Hewageegana, N. and Fahal, N. A. W. and Mebrhatu, G. and Tshering, G. and Chestnov, O.	Gaps in capacity in primary care in low-resource settings for implementation of essential noncommunicable disease interventions	Descriptive	1		1
145	Mensah, K. B. and Mensah, A. B. B. and Bangalee, V. and Padayachee, N. and Oosthuizen, F.	Evaluating essential medicines for treating childhood cancers: availability, price and affordability study in Ghana	Descriptive	1		1
146	Metta, E. and Haisma, H. and Kessy, F. and Geubbels, E. and Hutter, I. and Bailey, A.	"It is the medicines that keep us alive": lived experiences of diabetes medication use and continuity among adults in Southeastern Tanzania	Descriptive	1		1
147	Mfinanga, G. S. and Kimaro, G. D. and Ngadaya, E. and Massawe, S. and Mt and u, R. and Shayo, E. H. and Kahwa, A. and Achola, O. and Mutungi, A. and Knight, R. and Armbruster, D. and Sintasath, D. and Kitua, A. and Stanton, C.	Health facility-based Active Management of the Third Stage of Labor: findings from a national survey in Tanzania	Descriptive	1		1
148	Mhlanga, B. S. and Suleman, F.	Price, availability and affordability of medicines	Descriptive	1		1
149	Michael, D. and Mkunde, S. P.	The malaria testing and treatment landscape in mainland Tanzania, 2016	Descriptive	1		1
150	Mikkelsen-Lopez, I. and Shango, W. and Barrington, J. and Ziegler, R. and Smith, T. and deSavigny, D.	The challenge to avoid anti-malarial medicine stock-outs in an era of funding partners: the case of Tanzania	Descriptive	1		1
151	Mikkelsen-Lopez, I. and Tediosi, F. and Abdallah, G. and Njozi, M. and Amuri, B. and Khatib, R. and Manzi, F. and de Savigny, D.	Beyond antimalarial stock-outs: implications of health provider compliance on out-of-pocket expenditure during care-seeking for fever in South East Tanzania	Descriptive	1		1
152	Millogo, O. and Doamba, J. E. O. and SiÃ©, A. and Utzinger, J. and Vounatsou, P.	Constructing a malaria-related health service readiness index and assessing its association with child malaria mortality: an analysis of the Burkina Faso 2014 SARA data	Correlational		1	1
153	Mkoka, D. A. and Goicolea, I. and Kiwara, A. and Mwangu, M. and Hurtig, A. K.	Availability of drugs and medical supplies for emergency obstetric care: experience of health facility managers in a rural District of Tanzania	Descriptive	1		1
154	Modisakeng, C. and Matlala, M. and Godman, B. and Meyer, J. C.	Medicine shortages and challenges with the procurement process among public sector hospitals in South Africa; findings and implications	Descriptive	1		1
155	Mokaya, J. and Dotchin, C. L. and Gray, W. K. and Hooker, J. and Walker, R. W.	The Accessibility of Parkinson's Disease Medication in Kenya: Results of a National Survey	Descriptive	1		1
156	Mpanya, G. and Tshefu, A. and Likwela, J. L.	The malaria testing and treatment market in Kinshasa, Democratic Republic of the Congo, 2013	Descriptive	1		1
157	Mujinja, P. G. and Mackintosh, M. and Justin-Temu, M. and Wuyts, M.	Local production of pharmaceuticals in Africa and access to essential medicines: 'urban bias' in access to imported medicines in Tanzania and its policy implications	Correlational		1	1
158	Mukundiyukuri, J. P. and Irakiza, J. J. and Nyirahabimana, N. and Ng'ang'a, L. and Park, P. H. and Ngoga, G. and El-Khatib, Z. and Nditunze, L. and Dusengeyezu, E. and Rusangwa, C. and Mpunga, T. and Mubiligi, J. and Hedt-Gauthier, B.	Availability, Costs and Stock-Outs of Essential NCD Drugs in Three Rural Rwandan Districts	Descriptive	1		1
159	Musinguzi, G. and Bastiaens, H. and Wanyenze, R. K. and Mukose, A. and Van Geertruyden, J. P. and Nuwaha, F.	Capacity of Health Facilities to Manage Hypertension in Mukono and Buikwe Districts in Uganda: Challenges and Recommendations	Correlational		1	1
160	Mwencha, M. and Rosen, J. E. and Spisak, C. and Watson, N. and Kisoka, N. and Mberesero, H.	Upgrading Supply Chain Management Systems to Improve Availability of Medicines in Tanzania: Evaluation of Performance and Cost Effects	Intervention				1
161	Mwita, S. and Tunzo, N. and e, M. and Hamasaki, K.	Availability of prescribed medicines for elders at Sekou-Toure regional referral hospital in Mwanza, Tanzania	Correlational		1	1
162	Naidoo, K. and Suleman, F.	Evaluating the impact of single exit pricing (SEP) on medicine product withdrawal from the private healthcare market in South Africa	Correlational		1	1
163	Nakiwala, S. R.	Capacity of Lower Level Health Centres to Provide Comprehensive HIV/AIDS Care: Case Study of Health Centre IVS in Masaka District; Uganda	Descriptive	1		1
164	Namisango, E. and Ntege, C. and Luyirika, E. B. and Kiyange, F. and Allsop, M. J.	Strengthening pharmaceutical systems for palliative care services in resource limited settings: piloting a mHealth application across a rural and urban setting in Uganda	Intervention				1
165	Ndagire, E. and Kawakatsu, Y. and Nalubwama, H. and Atala, J. and Sarnacki, R. and Pulle, J. and Kyarimpa, R. and Mwima, R. and Kansiime, R. and Okello, E. and Lwabi, P. and Beaton, A. and Sable, C. and Watkins, D.	Examining the Ugandan health system's readiness to deliver rheumatic heart disease-related services	Descriptive	1		1
166	Negera, G. and Merga, H. and Gudeta, T.	Health professionals' perception of pharmaceuticals procurement performance in public health facilities in Southwestern Ethiopia	Descriptive	1		1
167	Ng, G. and Raskin, E. and Wirtz, V. J. and Banks, K. P. and Laing, R. O. and Kiragu, Z. W. and Rockers, P. C. and Onyango, M. A.	Coping with access barriers to non-communicable disease medicines: qualitative patient interviews in eight counties in Kenya	Descriptive	1		1
168	Nsabagasani, X. and Ogwal-Okeng, J. and Mbonye, A. and Ssengooba, F. and Muhumuza, S. and Hansen, E. H.	Availability and utilization of the WHO recommended priority lifesaving medicines for under five-year old children in public health facilities in Uganda: a cross-sectional survey	Descriptive	1		1
169	Nyarko, K. M. and Ameme, D. K. and Ocansey, D. and Commeh, E. and Markwei, M. T. and Ohene, S. A.	Capacity assessment of selected health care facilities for the pilot implementation of Package for Essential Non-communicable Diseases (PEN) intervention in Ghana	Descriptive	1		1
170	Obakiro, S. B. and Kiyimba, K. and Napyo, A. and Kanyike, A. M. and Mayoka, W. J. and Nnassozi, A. G. and Aguti, B. and Akech, G. M. and Waako, J. P.	Appropriateness and affordability of prescriptions to diabetic patients attending a tertiary hospital in Eastern Uganda: A retrospective cross-sectional study	Correlational		1	1
171	Ocan, M. and Bbosa, G. S. and Waako, P. and Ogwal-Okeng, J. and Obua, C.	Factors predicting home storage of medicines in Northern Uganda	Correlational		1	1
172	O'Connell, K. A. and Gatakaa, H. and Poyer, S. and Njogu, J. and Evance, I. and Munroe, E. and Solomon, T. and Goodman, C. and Hanson, K. and Zinsou, C. and Akulayi, L. and Raharinjatovo, J. and Arogundade, E. and Buyungo, P. and Mpasela, F. and Adjibabi, C. B. and Agbango, J. A. and Ramaros and ratana, B. F. and Coker, B. and Rubahika, D. and Hamainza, B. and Chapman, S. and Shewchuk, T. and Cha…	Got ACTs? Availability, price, market share and provider knowledge of anti-malarial medicines in public and private sector outlets in six malaria-endemic countries	Descriptive	1		1
173	Ogbodu Olubumni, M. and Maputle Maria, S. and Jabu, M.	Nursesâ€™ perceptions about stock-outs of essential medicines at primary health care facilities in Vhembe District, South Africa	Descriptive	1		1
174	Okubadejo, N. U. and Ojo, O. O. and Wahab, K. W. and Abubakar, S. A. and Obiabo, O. Y. and Salawu, F. K. and Nwazor, E. O. and Agabi, O. P. and Oshinaike, O. O.	A Nationwide Survey of Parkinson's Disease Medicines Availability and Affordability in Nigeria	Descriptive	1		1
175	Ongarora, D. and Karumbi, J. and Minnaard, W. and Abuga, K. and Okungu, V. and Kibwage, I.	Medicine Prices, Availability, and Affordability in Private Health Facilities in Low-Income Settlements in Nairobi County, Kenya	Descriptive	1		1
176	Onyango, M. A. and Vian, T. and Hirsch, I. and Salvi, D. D. and Laing, R. and Rockers, P. C. and Ashigbie, P. G. and Wirtz, V. J.	Perceptions of Kenyan adults on access to medicines for non-communicable diseases: A qualitative study	Descriptive	1		1
177	Ooms, G. I. and Kibira, D. and Reed, T. and van den Ham, H. A. and Mantel-Teeuwisse, A. K. and Buckl and -Merrett, G.	Access to sexual and reproductive health commodities in East and Southern Africa: a cross-country comparison of availability, affordability and stock-outs in Kenya, Tanzania, Uganda and Zambia	Descriptive	1		1
178	Ooms, G. I. and van Oirschot, J. and Waldmann, B. and von Bernus, S. and van den Ham, H. A. and Mantel-Teeuwisse, A. K. and Reed, T.	The Current State of Snakebite Care in Kenya, Uganda, and Zambia: Healthcare Workers' Perspectives and Knowledge, and Health Facilities' Treatment Capacity	Descriptive	1		1
179	Oppong, S. and Kretchy, I. A. and Imbeah, E. P. and Afrane, B. A.	Managing mental illness in Ghana: the state of commonly prescribed psychotropic medicines	Descriptive	1		1
180	Orji, I. A. and Baldridge, A. S. and Omitiran, K. and Guo, M. and Ajisegiri, W. S. and Ojo, T. M. and Shedul, G. and ula, N. R. and Hirschhorn, L. R. and Huffman, M. D. and Ojji, D. B.	Capacity and site readiness for hypertension control program implementation in the Federal Capital Territory of Nigeria: a cross-sectional study	Descriptive	1		1
181	Orubu, E. S. F. and Robert, F. O. and Samuel, M. and Megbule, D.	Access to essential cardiovascular medicines for children: a pilot study of availability, price and affordability in Nigeria	Descriptive	1		1
182	Osei, K. A. and Cox, S. M. and Nichols, K. K.	Dry Eye Disease Practice in Ghana: Diagnostic Perspectives, Treatment Modalities, and Challenges	Correlational		1	1
183	Oyando, R. and Njoroge, M. and Nguhiu, P. and Kirui, F. and Mbui, J. and Sigilai, A. and Bukania, Z. and Obala, A. and Munge, K. and Etyang, A. and Barasa, E.	Patient costs of hypertension care in public health care facilities in Kenya	Descriptive	1		1
184	Oyekale, A. S.	Assessment of primary health care facilities' service readiness in Nigeria	Correlational		1	1
185	Ozoh, O. B. and Eze, J. N. and Garba, B. I. and Ojo, O. O. and Okorie, E. M. and Yiltok, E. and Okoli, C. V. and Hammangabdo, A. and Beran, D.	Nationwide survey of the availability and affordability of asthma and COPD medicines in Nigeria	Descriptive	1		1
186	Palafox, B. and Goodman, C. and Hanson, K.	Malaria, medicines and miles: A novel approach to measuring access to treatment from a household perspective	Descriptive	1		1
187	Penfold, S. and Shamba, D. and Hanson, C. and Jaribu, J. and Manzi, F. and Marchant, T. and Tanner, M. and Ramsey, K. and Schellenberg, D. and Schellenberg, J. A.	Staff experiences of providing maternity services in rural southern Tanzania - a focus on equipment, drug and supply issues	Descriptive	1		1
188	Perehudoff, K. and Demchenko, I. and Alex and rov, N. V. and Brutsaert, D. and Ackon, A. and DurÃ¡n, C. E. and El-Dahiyat, F. and Hafidz, F. and Haque, R. and Hussain, R. and Salenga, R. and Suleman, F. and Babar, Z. U.	Essential Medicines in Universal Health Coverage: A Scoping Review of Public Health Law Interventions and How They Are Measured in Five Middle-Income Countries	Descriptive	1		1
189	Perumal-Pillay, V. A. and Suleman, F.	Parents' and guardians' perceptions on availability and pricing of medicines and healthcare for children in eThekwini, South Africa - a qualitative study	Descriptive	1		1
190	Plum, C. and Stolbrink, M. and Zurba, L. and Bissell, K. and Ozoh, B. O. and Mortimer, K.	Availability of diagnostic services and essential medicines for non-communicable respiratory diseases in African countries	Descriptive	1		1
191	Rampamba, E. M. and Meyer, J. C. and Helberg, E. and Godman, B.	Medicines Availability among Hypertensive Patients in Primary Health Care Facilities in a Rural Province in South Africa: Findings and Implications	Intervention				1
192	Robertson, J. and Forte, G. and Trapsida, J. M. and Hill, S.	What essential medicines for children are on the shelf?	Descriptive	1		1
193	Rockers, P. C. and Laing, R. O. and Ashigbie, P. G. and Onyango, M. A. and Mukiira, C. K. and Wirtz, V. J.	Effect of Novartis Access on availability and price of non-communicable disease medicines in Kenya: a cluster-randomised controlled trial	Intervention				1
194	Russo, G. and McPake, B.	Medicine prices in urban Mozambique: a public health and economic study of pharmaceutical markets and price determinants in low-income settings	Descriptive	1		1
195	Sado, E. and Sufa, A.	Availability and affordability of essential medicines for children in the Western part of Ethiopia: implication for access	Descriptive	1		1
196	Sadoh, W. E. and Nwaneri, D. U. and Owobu, A. C.	The cost of outpatient management of chronic heart failure in children with congenital heart disease	Correlational		1	1
197	Saka, S. A. and Fajemirokun, O. T.	The effects of National Health Insurance Scheme on equity and quality of diabetes care in secondary healthcare facilities in South-West Nigeria	Descriptive	1		1
198	Saouadogo Hamado	Measuring medicine prices, availability, affordability and price components in Burkina Faso	Descriptive	1		1
199	Saouadogo, H. and Compaore, M.	Essential medicines access survey in public hospitals of Burkina Faso	Descriptive	1		1
200	Schafermann, S. and Neci, R. and Ndze, E. N. and Nyaah, F. and Pondo, V. B. and Heide, L.	Availability, prices and affordability of selected antibiotics and medicines against noncommunicable diseases in western Cameroon and northeast DR Congo	Descriptive	1		1
201	Schwartz, J. I. and Muddu, M. and Kimera, I. and Mbuliro, M. and Ssennyonjo, R. and Ssinabulya, I. and Semitala, F. C.	Impact of a COVID-19 National Lockdown on Integrated Care for Hypertension and HIV	Descriptive	1		1
202	Scott, N. A. and Lee, K. K. and Sadowski, C. and Kurbatova, E. V. and Goldberg, S. V. and Nsubuga, P. and Kitshoff, R. and Whitelaw, C. and Thuy, H. N. and Batra, K. and Allen-Blige, C. and Davis, H. and Kim, J. and Phan, M. and Fedrick, P. and Chiu, K. W. and Heilig, C. M. and Sizemore, E.	Optimizing drug inventory management with a web-based information system: The TBTC Study 31/ACTG A5349 experience	Intervention				1
203	Shabangu, K. and Suleman, F.	Medicines availability at a Swaziland hospital and impact on patients	Descriptive	1		1
204	Shayo, F. K. and Bintabara, D.	Are Tanzanian health facilities ready to provide management of chronic respiratory diseases? An analysis of national survey for policy implications	Correlational		1	1
205	Shayo, F. K. and Shayo, S. C.	Availability and readiness of diabetes health facilities to manage tuberculosis in Tanzania: a path towards integrating tuberculosis-diabetes services in a high burden setting?	Descriptive	1		1
206	Shayo, F. K. and Shayo, S. C.	Readiness of healthcare facilities with tuberculosis services to manage diabetes mellitus in Tanzania: A nationwide analysis for evidence-informed policy-making in high burden settings	Descriptive	1		1
207	Sieleunou, I. and De Allegri, M. and Rol and Enok Bonong, P. and OuÃ©draogo, S. and Ridde, V.	Does performance-based financing curb stock-outs of essential medicines? Results from a randomised controlled trial in Cameroon	Intervention				1
208	Sieleunou, I. and Turcotte-Tremblay, A. M. and De Allegri, M. and TaptuÃ© Fotso, J. C. and Azinyui Yumo, H. and Magne Tamga, D. and Ridde, V.	How does performance-based financing affect the availability of essential medicines in Cameroon? A qualitative study	Descriptive	1		1
209	Sisay, M. and Amare, F. and Hagos, B. and Edessa, D.	Availability, pricing and affordability of essential medicines in Eastern Ethiopia: a comprehensive analysis using WHO/HAI methodology	Descriptive	1		1
210	Smith, N. and Obala, A. and Simiyu, C. and Menya, D. and Khwa-Otsyula, B. and O'Meara, W. P.	Accessibility, availability and affordability of anti-malarials in a rural district in Kenya after implementation of a national subsidy scheme	Descriptive	1		1
211	Sow, P. G. and Ndiaye, B. and Diarra, M. and Dia, A. T.	Study of the availability and affordability of medicine for childhood in Senegal	Descriptive	1		1
212	Sule, Yahaya Z. and Mora, Ahmed T. and Dagogot, Charles N.	Lessons from the Kaduna sustainable drug supply intervention initiative	Descriptive	1		1
213	Tadesse, T. and Abuye, H. and Tilahun, G.	Availability and affordability of children essential medicines in health facilities of southern nations, nationalities, and people region, Ethiopia: key determinants for access	Descriptive	1		1
[truncated: 28 more rows]

## Sheet: Availability Measures
Table F. Availability Measures
[truncated: 243 more rows]

## Sheet: Affordability Measures
Table G. Affordability Measures
[truncated: 243 more rows]

## Sheet: WHO EML Categories
Table H. WHO Essential Medicine List Categories
[truncated: 243 more rows]
