# Supplementary material for: A systematic scoping review of medicine availability and affordability in Africa
Source: BMC Health Serv Res. 2024 Jan 17;24:91. doi: 10.1186/s12913-023-10494-8 (PMC10792840; doi:10.1186/s12913-023-10494-8)
Supplement: Supplementary file 2 — Additional file 2. [file 12913_2023_10494_MOESM2_ESM.xlsx]

## Sheet: Full Text Articles Excluded 
		Table I. Articles Excluded at Full Text Screening Stage
Authors	Title	Year	Journal	ISSN	Reason for Exclusion	No medicine availability or affordability findings	Does not include data for WHO Africa region specifically	Duplicate	Full article not retrieved or abstract only	Review	Not available in English	Outside of publication or data collection date range
					Totals (see columns to the right)	46	6	5	4	7	1	3
Abratt, R. P.	Cost considerations in determining the affordability of adjuvant trastuzumab in breast cancer		S Afr Med J	0256-9574 (Print)	No medicine availability or affordability findings	1
Acheampong, F. and Tetteh, A. R. and Anto, B. P.	Medication Administration Errors in an Adult Emergency Department of a Tertiary Health Care Facility in Ghana		J Patient Saf	1549-8417	No medicine availability or affordability findings	1
Acosta, A. and Vanegas, E. P. and Rovira, J. and Godman, B. and Bochenek, T.	Medicine Shortages: Gaps Between Countries and Global Perspectives	2019	Front Pharmacol	1663-9812 (Print) 1663-9812	Geographic focus area		1
Agarwal, S. and Glenton, C. and Henschke, N. and Tamrat, T. and Bergman, H. and FÃ¸nhus, M. S. and Mehl, G. L. and Lewin, S.	Tracking health commodity inventory and notifying stock levels via mobile devices: a mixed methods systematic review	2020	Cochrane Database Syst Rev		Review					1
Akulayi, L. and Alum, A. and Andrada, A. and Archer, J. and Arogundade, E. D. and Auko, E. and Badru, A. R. and Bates, K. and Bouanchaud, P. and Bruce, M. and Bruxvoort, K. and Buyungo, P. and Camilleri, A. and Carter, E. D. and Chapman, S. and Charman, N. and Chavasse, D. and Cyr, R. and Duff, K. and Guedegbe, G. and Esch, K. and Evance, I. and Fulton, A. and Gataaka, H. and Haslam, T. and Harri…	When it just won't go away: Oral artemisinin monotherapy in Nigeria, threatening lives, threatening progress	2017	Malaria Journal	1475-2875	No medicine availability or affordability findings	1
Alemu, T. and Jemal, A. and Gashe, F. and Suleman, S. and Sudhakar, S. and Fekadu, G.	Integrated pharmaceutical logistics system implementation in selected health facilities of Ethiopia: The case of four WOLLEGA ZONES	2021	Soc Adm Pharm		Duplicate			1
Alibhai, A. and Hendrikse, C. and Bruijns, S. R.	Poor access to acute care resources to treat major trauma in low- and middle-income settings: A self-reported survey of acute care providers	2019	Afr J Emerg Med	2211-419X (Print) 2211-419x	Geographic focus area		1
Alupo, P. and Ssekitoleko, R. and Rabin, T. and Kalyesubula, R. and Kimuli, I. and Bodnar, B. E.	Improving inpatient medication adherence using attendant education in a tertiary care hospital in Uganda		Int J Qual Health Care	1353-4505 (Print) 1353-4505	No medicine availability or affordability findings	1
Amimo, F. and Lambert, B. and Magit, A. and Hashizume, M.	A review of prospective pathways and impacts of COVID-19 on the accessibility, safety, quality, and affordability of essential medicines and vaccines for universal health coverage in Africa	2021	Global Health		Review					1
Armstrong-Hough, M. and Schwartz, J. and Kishore, S.	Disparities in availability of essential medicines to treat non-communicable diseases in uganda: A cross-sectional poisson analysis using the 2013 service availability and readiness assessment	2017	Annals of Global Health	2214-9996	Duplicate			1
Ashigbie, P. G. and Rockers, P. C. and Laing, R. O. and Cabral, H. J. and Onyango, M. A. and Mboya, J. and Arends, D. and Wirtz, V. J.	Phone-based monitoring to evaluate health policy and program implementation in Kenya		Health Policy Plan	0268-1080 (Print) 0268-1080	No medicine availability or affordability findings	1
Baldridge, A. and Orji, A. and Omitiran, K. and Guo, M. and Ajisegiri, S. and Ojo, T. and ula, N. and Hirschhorn, L. and Huffman, M. and Ojji, D.	Capacity and site readiness for hypertension control program implementation in the federal capital territory of Nigeria: A cross-sectional study	2020	Health Services Research	1475-6773	Conference abstract				1
Ball, D. and Ewen, M. and Laing, R. and Beran, D.	Insulin price components: case studies in six low/middle-income countries	2019	BMJ Glob Health	2059-7908 (Print) 2059-7908	No medicine availability or affordability findings	1
Berhanemeskel, E. and Beedemariam, G. and Fenta, T. G.	HIV/AIDS related commodities supply chain management in public health facilities of Addis Ababa, Ethiopia: A cross-sectional survey	2016	Journal of Pharmaceutical Policy and Practice		Duplicate			1
Bintabara, D. and Ntwenya, J. and Maro, II and Kibusi, S. and Gunda, D. W. and Mpondo, B. C. T.	Client satisfaction with family planning services in the area of high unmet need: evidence from Tanzania Service Provision Assessment Survey, 2014-2015		Reprod Health	1742-4755	No medicine availability or affordability findings	1
Bissell, K. and Perrin, C. and Beran, D.	Access to essential medicines to treat chronic respiratory disease in low-income countries		Int J Tuberc Lung Dis	1027-3719	No medicine availability or affordability findings	1
Brhlikova, P. and Maigetter, K. and Murison, J. and Agaba, A. G. and Tusiimire, J. and Pollock, A. M.	Registration and local production of essential medicines in Uganda	2020	J Pharm Policy Pract	2052-3211 (Print) 2052-3211	No medicine availability or affordability findings	1
Byabagambi, J. B. and Broughton, E. and Heltebeitel, S. and Wuliji, T. and Karamagi, E.	Assessment of a quality improvement intervention to strengthen pharmaceutical human resources and improve availability and use of HIV medicines in Uganda	2017	BMJ Open Qual	2399-6641	No medicine availability or affordability findings	1
Call and , J. F. and Holl and , M. C. and Mwizerwa, O. and Petroze, R. T. and Ntakiyiruta, G. and Patel, K. and Gampper, T. J. and Byiringiro, J. C. and Campbell, C. A. and Call and , J. F.	Burn management in sub-Saharan Africa: opportunities for implementation of dedicated training and development of specialty centers		Burns	0305-4179	No medicine availability or affordability findings	1
Cameron, A. and Mantel-Teeuwisse, A. K. and Leufkens, H. G. M. and Laing, R. O.	Switching from originator brand medicines to generic equivalents in selected developing countries: How much could be saved?	2012	Value in Health	1098-3015 1524-4733	No medicine availability or affordability findings	1
Cathbert, T.	Affordability effect of diabetic medicine on Patient's treatment adherence case study: Itojo Hospital in Ntungamo District		Diabetes Metab Syndr	1871-4021	No medicine availability or affordability findings	1
Cavanagh, P. and Attinger, C. and Abbas, Z. and Bal, A. and Rojas, N. and Xu, Z. R.	Cost of treating diabetic foot ulcers in five different countries	2012	Diabetes/Metabolism Research and Reviews	1520-7552 1520-7560	No medicine availability or affordability findings	1
Chavula, C. and Pigoga, J. L. and Kafwamfwa, M. and Wallis, L. A.	Cross-sectional evaluation of emergency care capacity at public hospitals in Zambia		Emerg Med J	1472-0205	No medicine availability or affordability findings	1
Chow, C. K. and Nguyen, T. N. and Marschner, S. and Diaz, R. and Rahman, O. and Avezum, A. and Lear, S. A. and Teo, K. and Yeates, K. E. and Lanas, F. and Li, W. and Hu, B. and Lopez-Jaramillo, P. and Gupta, R. and Kumar, R. and Mony, P. K. and Bahonar, A. and Yusoff, K. and Khatib, R. and Kazmi, K. and Dans, A. L. and Zatonska, K. and Alhabib, K. F. and Kruger, I. M. and Rosengren, A. and Gulec,…	Availability and affordability of medicines and cardiovascular outcomes in 21 high-income, middle-income and low-income countries		BMJ Glob Health	2059-7908 (Print) 2059-7908	Geographic focus area		1
Chuma, J. and Abuya, T. and Memusi, D. and Juma, E. and Akhwale, W. and Ntwiga, J. and Ny and igisi, A. and Tetteh, G. and Shretta, R. and Amin, A.	Reviewing the literature on access to prompt and effective malaria treatment in Kenya: implications for meeting the Abuja targets		Malar J	1475-2875	Review					1
Cornetta, K. and Kipsang, S. and Gramelspacher, G. and Choi, E. and Brown, C. and Hill, A. B. and Loehrer, P. J. and Busakhala, N. and Chite Asirwa, F.	Integration of Palliative Care Into Comprehensive Cancer Treatment at Moi Teaching and Referral Hospital in Western Kenya		J Glob Oncol	2378-9506 (Print) 2378-9506	No medicine availability or affordability findings	1
Cutler, C. S. and Bailey, E. and Kumar, V. and Schwarz, S. W. and Bom, H. S. and Hatazawa, J. and Paez, D. and Orellana, P. and Louw, L. and Mut, F. and Kato, H. and Chiti, A. and Frangos, S. and Fahey, F. and Dillehay, G. and Oh, S. J. and Lee, D. S. and Lee, S. T. and Nunez-Miller, R. and hopadhyaya, G. and Pradhan, P. K. and Scott, A. M.	Global Issues of Radiopharmaceutical Access and Availability: A Nuclear Medicine Global Initiative Project		J Nucl Med	0161-5505 (Print) 0161-5505	Geographic focus area		1
Dada, D. A. and Aku, E. and David, K. B.	COVID-19 pandemic and antiretrovirals (ARV) availability in Nigeria: recommendations to prevent shortages	2020	Pan Afr Med J		No medicine availability or affordability findings	1
Diap, G. and Amuasi, J. and Boakye, I. and Sevcsik, A. M. and Pecoul, B.	Anti-malarial market and policy surveys in sub-Saharan Africa		Malar J	1475-2875	No medicine availability or affordability findings	1
DramÃ©, B. S. and Dabo, M. and Diani, N. and CissÃ©, B.	[Assessment of the availability and use of antivenom in the district of Bamako, Mali, West Africa]		Bull Soc Pathol Exot	0037-9085 (Print) 0037-9085	Language (not English)						1
Dzudie, A. and Fomo, M. F. and Teuwafeu, D. G. and Nkoke, C. and Kenfack, A. and Bonghaseh, D. T. and Ekaney, D. and Tantchou, A. and Tantchou, C. and Ngoa, L. S. E. and Kengne, A. P. and Choukem, S. P.	Prescription of pharmacotherapy and blood pressure control among hypertensive outpatients in two semi-urban hospitals in Cameroon: a cross-sectional study	2020	Pan Afr Med J		No medicine availability or affordability findings	1
Ewen, M. and Zweekhorst, M. and Regeer, B. and Laing, R.	Baseline assessment of WHO's target for both availability and affordability of essential medicines to treat non-communicable diseases	2017	PLoS One	1932-6203	Review					1
Fakeye, T. O. and Adisa, R. and Olatunji, E.	Self medication among hospitalized patients in selected secondary health facilities in South Western Nigeria		Pharm Pract (Granada)	1885-642X (Print) 1885-642x	No medicine availability or affordability findings	1
Fink, G. and Dickens, W. T. and Jordan, M. and Cohen, J. L.	Access to subsidized ACT and malaria treatment--evidence from the first year of the AMFm program in six districts in Uganda		Health Policy Plan	0268-1080	No medicine availability or affordability findings	1
Gray, A.	Medicines shortages-unpicking the evidence from a year in South Africa	2014	Australasian Medical Journal	1836-1935	No medicine availability or affordability findings	1
Gray, A. and Nicolosi, E.	Potential Cost Savings from Generic Medicines - Protecting the Prescribed Minimum Benefits	2009	S. Afr. fam. pract. (2004, Online)	2078-6190	No medicine availability or affordability findings	1
Jentes, E. S. and Blanton, J. D. and Johnson, K. J. and Petersen, B. W. and Lamias, M. J. and Robertson, K. and Franka, R. and Briggs, D. and Costa, P. and Lai, I. and Quarry, D. and Rupprecht, C. E. and Marano, N. and Brunette, G. W.	The global availability of rabies immune globulin and rabies vaccine in clinics providing direct care to travelers	2013	Journal of Travel Medicine	1195-1982 1708-8305	Geographic focus area		1
Justin-Temu, M. and Nondo, R. S. and Wiedenmayer, K. and Ramaiya, K. L. and Teuscher, A.	Anti-diabetic drugs in the private and public sector in Dar es Salaam, Tanzania	2009	East Afr Med J		Last year of data collection before 2005							1
Kangwana, B. B. and Njogu, J. and Wasunna, B. and Kedenge, S. V. and Memusi, D. N. and Goodman, C. A. and Zurovac, D. and Snow, R. W.	Short report: Malaria drug shortages in kenya: A major failure to provide access to effective treatment	2009	American Journal of Tropical Medicine and Hygiene	0002-9637	Duplicate			1
Kessy, F. and Hetzel, M. and Alba, S. and Mayumana, I. and Dillip, A. and Lengeler, C. and Obrist, B. and Schulze, A. and Mshinda, H.	Understanding and improving access to prompt and effective malaria treatment: The ACCESS project in Tanzania	2009	Tropical Medicine and International Health	1360-2276	Date range							1
Kibirige, D. and Sanya, R. E. and Nant and a, R. and Worodria, W. and Kirenga, B.	Availability and affordability of medicines and diagnostic tests recommended for management of asthma and chronic obstructive pulmonary disease in sub-Saharan Africa: a systematic review	2019	Allergy Asthma Clin Immunol		Review					1
Kohler, J. C. and Pavignani, E. and Michael, M. and Ovtcharenko, N. and Murru, M. and Hill, P. S.	An examination of pharmaceutical systems in severely disrupted countries		BMC Int Health Hum Rights	1472-698x	Geographic focus area		1
Lussiana, C.	Towards subsidized malaria rapid diagnostic tests. Lessons learned from programmes to subsidise artemisinin-based combination therapies in the private sector: a review		Health Policy Plan	0268-1080 (Print) 0268-1080	Review					1
Malherbe, P.	An evolving role for non-governmental organizations dealing with registration backlogs and rising costs: the example of cancer biosimilars in South Africa	2020	GaBI Journal	2033-6772 2033-6403	No medicine availability or affordability findings	1
Malm, K. L. and Segbaya, S. and Forson, I. and Gakpey, K. D. and Sampong, L. B. and Adjei, E. A. and Bart-Plange, C.	Implementation of the Affordable Medicines for Malaria Facility (AMFm) in Ghana: processes, challenges and achievements		J Public Health Policy	0197-5897	No medicine availability or affordability findings	1
Manji, I. and Manyara, S. and Jakait, B. and Kosgei, E. and Pastakia, S. and Schellhase, E. and Miller, M.	Implementing a sustainable system to address pharmaceutical supply chain challenges in western Kenya: The revolving fund pharmacy model	2015	Pharmacotherapy	0277-0008	Conference abstract				1
Martei, Y. M. and Binagwaho, A. and Shulman, L. N.	Affordability of Cancer Drugs in Sub-Saharan Africa: Effects of Pricing on Needless Loss of Life		JAMA Oncol	2374-2437	No medicine availability or affordability findings	1
Martei, Y. M. and Chiyapo, S. and Grover, S. and Ramogola-Masire, D. and Dryden-Peterson, S. and Shulman, L. N. and Tapela, N.	Availability of WHO Essential Medicines for Cancer Treatment in Botswana		J Glob Oncol	2378-9506	No medicine availability or affordability findings	1
Masembe, I. K.	A Study on Strategic Planning and Procurement of Medicals in Uganda's Regional Referral Hospitals		J Public Health Afr	2038-9922 (Print) 2038-9922	No medicine availability or affordability findings	1
McLean, M. and Kohler, J. C. and Edwards, D.	Assessing national governance of medicine promotion: an exploratory study in Ghana to trial a structured set of indicators	2019	J Pharm Policy Pract	2052-3211 (Print) 2052-3211	No medicine availability or affordability findings	1
Mensah, K. and Mensah, A. B. and Bangalee, V. and Obeng, P. and Oosthuizen, F.	A survey of the availability, prices, and affordability of essential medicines for treating childhood cancers in ghana	2020	Pediatric Blood and Cancer	1545-5017	Conference abstract				1
Merchant, A. and Hendel, S. and Shockley, R. and Schlesinger, J. and Vansell, H. and McQueen, K.	Evaluating Progress in the Global Surgical Crisis: Contrasting Access to Emergency and Essential Surgery and Safe Anesthesia Around the World		World J Surg	0364-2313	No medicine availability or affordability findings	1
Mhazo, A. T. and Maponga, C. C.	Agenda setting for essential medicines policy in sub-Saharan Africa: a retrospective policy analysis using Kingdon's multiple streams model		Health Res Policy Syst	1478-4505	No medicine availability or affordability findings	1
Mikkelsen-Lopez, I. and Cowley, P. and Kasale, H. and Mbuya, C. and Reid, G. and de Savigny, D.	Essential medicines in Tanzania: does the new delivery system improve supply and accountability?		Health Syst (Basingstoke)	2047-6965 (Print) 2047-6965	No medicine availability or affordability findings	1
Moodley, R. and Suleman, F.	Evaluating the impact of the single exit price policy on a basket of originator medicines in South Africa from 1999 to 2014 using a time series analysis		BMC Health Serv Res	1472-6963	No medicine availability or affordability findings	1
Moodley, R. and Suleman, F.	The impact of the single exit price policy on a basket of generic medicines in South Africa, using a time series analysis from 1999 to 2014	2019	PLoS One	1932-6203	No medicine availability or affordability findings	1
Moucheraud, C.	Service Readiness For Noncommunicable Diseases Was Low In Five Countries In 2013-15		Health Aff (Millwood)	0278-2715	No medicine availability or affordability findings	1
Mukundiyukuri, J. P. and Irakiza, J. J. and Nyirahabimana, N. and Ngâ€™angâ€™a, L. and Park, P. H. and Ngoga, G. and El-Khatib, Z. and Nditunze, L. and Dusengeyezu, E. and Rusangwa, C. and Mpunga, T. and Mubiligi, J. and Hedt-Gauthier, B.	Availability, costs and stock-outs of essential ncd drugs in three rural rwandan districts	2020	Annals of Global Health	2214-9996	Duplicate			1
Njonnou Simeni, Sylvain Raoul and Ouankou, Christian Ngongang and Lekpa, Fern and Kemta, o and Balti, Eric Vounsia and Choukem, Simeon Pierre	Availability of drugs for severe COVID-19 in sub-Saharan Africa	2020	Pan Afr. med. j	1937-8688	No medicine availability or affordability findings	1
Opiyo, N. and Yamey, G. and Garner, P.	Subsidising artemisinin-based combination therapy in the private retail sector	2016	Cochrane Database Syst Rev		Review					1
Ozawa, S. and Shankar, R. and Leopold, C. and Orubu, S.	Access to medicines through health systems in low- and middle-income countries		Health Policy Plan	0268-1080 (Print) 0268-1080	No medicine availability or affordability findings	1
Pitt, C. and Ndiaye, M. and Conteh, L. and Sy, O. and Hadj Ba, E. and CissÃ©, B. and Gomis, J. F. and Gaye, O. and Ndiaye, J. L. and Milligan, P. J.	Large-scale delivery of seasonal malaria chemoprevention to children under 10 in Senegal: an economic analysis		Health Policy Plan	0268-1080 (Print) 0268-1080	No medicine availability or affordability findings	1
Robertson, J. and MacÃ©, C. and Forte, G. and de Joncheere, K. and Beran, D.	Medicines availability for non-communicable diseases: the case for standardized monitoring		Global Health	1744-8603	No medicine availability or affordability findings	1
Simba, D. O. and Warsame, M. and Kakoko, D. and Mrango, Z. and Tomson, G. and Premji, Z. and Petzold, M.	Who gets prompt access to artemisinin-based combination therapy? A prospective community-based study in children from rural Kilosa, Tanzania		PLoS One	1932-6203	No medicine availability or affordability findings	1
Steyn, F. and Schneider, H. and Engelbrecht, M. C. and Van Rensburg-Bonthuyzen, E. J. and Jacobs, N. and Van Rensburg, D. H. C. J.	Scaling up access to antiretroviral drugs in a middle-income country: Public sector drug delivery in the Free State, South Africa	2009	AIDS Care - Psychological and Socio-Medical Aspects of AIDS/HIV		Not retrieved - PDF missing				1
Talisuna, A. O. and Adibaku, S. and Amojah, C. N. and Amofah, G. K. and Aubyn, V. and Dodoo, A. and Juma, E. and Jackou, D. H. and Mkude, S. and Okui, A. P. and Ramaros and ratana, B. and Shija, S. J.	The Affordable Medicines Facility-malaria--a success in peril		Malar J	1475-2875	No medicine availability or affordability findings	1
Talisuna, A. O. and Daumerie, P. G. and Balyeku, A. and Egan, T. and Piot, B. and Coghlan, R. and Lug and , M. and Bwire, G. and Rwakimari, J. B. and Ndyomugyenyi, R. and Kato, F. and Byangire, M. and Kagwa, P. and Sebisubi, F. and Nahamya, D. and Bonabana, A. and Mpanga-Mukasa, S. and Buyungo, P. and Lukwago, J. and Batte, A. and Nakanwagi, G. and Tibenderana, J. and Nayer, K. and Reddy, K. and …	Closing the access barrier for effective anti-malarials in the private sector in rural Uganda: consortium for ACT private sector subsidy (CAPSS) pilot study		Malar J	1475-2875	No medicine availability or affordability findings	1
Uwizeyimana, T. and Hashim, H. T. and Kabakambira, J. D. and Mujyarugamba, J. C. and Dushime, J. and Ntacyabukura, B. and Ndayizeye, R. and Adebisi, Y. A. and Lucero-Prisno, D. E., 3rd	Drug supply situation in Rwanda during COVID-19: issues, efforts and challenges		J Pharm Policy Pract	2052-3211 (Print) 2052-3211	No medicine availability or affordability findings	1
Willey, B. A. and Tougher, S. and Ye, Y. and Mann, A. G. and Thomson, R. and Kourgueni, I. A. and Amuasi, J. H. and Ren, R. and Wamukoya, M. and Rueda, S. T. and Taylor, M. and Seydou, M. and Nguah, S. B. and Ndiaye, S. and Mberu, B. and Malam, O. and Kalolella, A. and Juma, E. and Johanes, B. and Festo, C. and Diap, G. and Diallo, D. and Bruxvoort, K. and Ansong, D. and Amin, A. and Adegoke, C. …	Communicating the AMFm message: Exploring the effect of communication and training interventions on private for-profit provider awareness and knowledge related to a multi-country anti-malarial subsidy intervention	2014	Malaria Journal		No medicine availability or affordability findings	1
Wouters, O. J. and berg, D. M. and Pillay, A. and Kanavos, P. G.	The impact of pharmaceutical tendering on prices and market concentration in South Africa over a 14-year period	2019	Soc Sci Med		No medicine availability or affordability findings	1
Young, S. and Ali, S. M. and Beckham, S.	The potential role of private pharmacies in maternal iron supplementation in rural Tanzania	2009	Food Nutr Bull		Last year of data collection before 2005							1
Zeng, W. and Shepard, D. S. and Rusatira, J. D. and Blaakman, A. P. and Nsitou, B. M.	Evaluation of results-based financing in the Republic of the Congo: a comparison group pre-post study	2018	Health Policy PLan		No medicine availability or affordability findings	1
